# Supplementary material for: Evaluation of molecular inhibitors of loop-mediated isothermal amplification (LAMP)
Source: Sci Rep. 2024 Mar 11;14:5916. doi: 10.1038/s41598-024-55241-z (PMC10928092; doi:10.1038/s41598-024-55241-z)
Supplement: Supplementary file 1 — Supplementary Information. [file 41598_2024_55241_MOESM1_ESM.xlsx]

## Sheet: Raw Agarose Gels
Hematin gel														Humic acid gel
Lane 1	DNA ladder (100 bp; Vivantis, USA)													Lane 1	DNA ladder (100 bp; Vivantis, USA)
Lane 2	Hematin at 0 µM													Lane 2	Humic acid at 0 µg/mL
Lane 3	Hematin at 2.5 µM													Lane 3	Humic acid at 0.9 µg/mL
Lane 4	Hematin at 5 µM													Lane 4	Humic acid at 2.7 µg/mL
Lane 5	Hematin at 7.5 µM													Lane 5	Humic acid at 3.6 µg/mL
Lane 6	Hematin at 10 µM													Lane 6	Humic acid at 5.4 µg/mL
Lane 7	Hematin at 12.5 µM													Lane 7	Humic acid at 9 µg/mL
Lane 8	Hematin at 25 µM													Lane 8	Negative control (NTC) - only primers, no DNA template
Lane 9	Negative control (NTC) - only primers, no DNA template													Lane 9	DNA ladder (100 bp; Vivantis, USA)
Lane 10	DNA ladder (100 bp; Vivantis, USA)
Bile salts gel														Calcium chloride gel
Lane 1	DNA ladder (100 bp; Vivantis, USA)													Lane 1	DNA ladder (100 bp; Vivantis, USA)
Lane 2	Bile salts at 0 mM													Lane 2	Calcium chloride at 0 mM
Lane 3	Bile salts at 0.2 mM													Lane 3	Calcium chloride at 0.2 mM
Lane 4	Bile salts at 0.5 mM													Lane 4	Calcium chloride at 0.4 mM
Lane 5	Bile salts at 1.0 mM													Lane 5	Calcium chloride at 0.8 mM
Lane 6	Bile salts at 1.5 mM													Lane 6	Calcium chloride at 1.2 mM
Lane 7	Bile salts at 2.0 mM													Lane 7	Calcium chloride at 1.5 mM
Lane 8	Bile salts at 2.5 mM													Lane 8	Negative control (NTC) - only primers, no DNA template
Lane 9	Negative control (NTC) - only primers, no DNA template													Lane 9	DNA ladder (100 bp; Vivantis, USA)
Lane 10	DNA ladder (100 bp; Vivantis, USA)
IgG gel														Tannic acid gel
Lane 1	DNA ladder (100 bp; Vivantis, USA)													Lane 1	DNA ladder (100 bp; Vivantis, USA)
Lane 2	IgG at 0 µM													Lane 2	Tannic acid at 0 µM
Lane 3	IgG at 4 µM													Lane 3	Tannic acid at 25 µM
Lane 4	IgG at 6 µM													Lane 4	Tannic acid at 45 µM
Lane 5	IgG at 8 µM													Lane 5	Tannic acid at 50 µM
Lane 6	IgG at 10 µM													Lane 6	Tannic acid at 60 µM
Lane 7	IgG at 12 µM													Lane 7	Tannic acid at 180 µM
Lane 8	IgG at 17.4 µM													Lane 8	Negative control (NTC) - only primers, no DNA template
Lane 9	Negative control (NTC) - only primers, no DNA template													Lane 9	DNA ladder (100 bp; Vivantis, USA)
Lane 10	DNA ladder (100 bp; Vivantis, USA)
Urea gel
Lane 1	DNA ladder (100 bp; Vivantis, USA)
Lane 2	Urea at 0 mM
Lane 3	Urea at 10 mM
Lane 4	Urea at 50 mM
Lane 5	Urea at 150 mM
Lane 6	Urea at 400 mM
Lane 7	Urea at 800 mM
Lane 8	Urea at 1200 mM
Lane 9	Negative control (NTC) - only primers, no DNA template
Lane 10	DNA ladder (100 bp; Vivantis, USA)

## Sheet: HNB Pictures
Hematin														Humic acid
Tube 1	Hematin at 0 µM													Tube 1	Humic acid at 0 µg/mL
Tube 2	Hematin at 2.5 µM													Tube 2	Humic acid at 0.9 µg/mL
Tube 3	Hematin at 5 µM													Tube 3	Humic acid at 2.7 µg/mL
Tube 4	Hematin at 7.5 µM													Tube 4	Humic acid at 3.6 µg/mL
Tube 5	Hematin at 10 µM													Tube 5	Humic acid at 5.4 µg/mL
Tube 6	Hematin at 12.5 µM													Tube 6	Humic acid at 9 µg/mL
Tube 7	Hematin at 25 µM													Tube 7	Negative control (NTC) - only primers, no DNA template
Tube 8	Negative control (NTC) - only primers, no DNA template
Bile salts														Calcium chloride
Tube 1	Bile salts at 0 mM													Tube 1	Calcium chloride at 0 mM
Tube 2	Bile salts at 0.2 mM													Tube 2	Calcium chloride at 0.2 mM
Tube 3	Bile salts at 0.5 mM													Tube 3	Calcium chloride at 0.4 mM
Tube 4	Bile salts at 1.0 mM													Tube 4	Calcium chloride at 0.8 mM
Tube 5	Bile salts at 1.5 mM													Tube 5	Calcium chloride at 1.2 mM
Tube 6	Bile salts at 2.0 mM													Tube 6	Calcium chloride at 1.5 mM
Tube 7	Bile salts at 2.5 mM													Tube 7	Negative control (NTC) - only primers, no DNA template
Tube 8	Negative control (NTC) - only primers, no DNA template
IgG														Tannic acid
Tube 1	IgG at 0 µM													Tube 1	Tannic acid at 0 µM
Tube 2	IgG at 4 µM													Tube 2	Tannic acid at 25 µM
Tube 3	IgG at 6 µM													Tube 3	Tannic acid at 45 µM
Tube 4	IgG at 8 µM													Tube 4	Tannic acid at 50 µM
Tube 5	IgG at 10 µM													Tube 5	Tannic acid at 60 µM
Tube 6	IgG at 12 µM													Tube 6	Tannic acid at 180 µM
Tube 7	IgG at 17.4 µM													Tube 7	Negative control (NTC) - only primers, no DNA template
Tube 8	Negative control (NTC) - only primers, no DNA template
Urea
Tube 1	Urea at 0 mM
Tube 2	Urea at 10 mM
Tube 3	Urea at 50 mM
Tube 4	Urea at 150 mM
Tube 5	Urea at 400 mM
Tube 6	Urea at 800 mM
Tube 7	Urea at 1200 mM
Tube 8	Negative control (NTC) - only primers, no DNA template

## Sheet: MgSO4-Amplification
MagSO4	Repeat 1	Repeat 2	Repeat 1	Repeat 2	Repeat 1	Repeat 2	Repeat 1	Repeat 2	Repeat 1	Repeat 2
Cycle / minute	10 mM	10 mM	8 mM	8 mM	6 mM	6 mM	4 mM	4 mM	Negative Contol	Negative Contol
1	-0.453684	0.162615	-0.57775	-0.490143	0.51177	-0.276959	0.447852	0.0329497	0.626103	-0.424552
2	-0.673345	-0.492069	-1.01152	-0.488867	-0.579296	-0.275604	0.0650359	0.477593	-0.284553	-0.653574
3	0.222438	-0.0422206	0.088588	-0.0420572	0.0890271	-0.263401	0.0463046	-0.366222	-0.500531	0.0472926
4	-0.660779	-0.478627	0.307708	-0.0407393	0.309158	-0.262044	0.0416304	0.247198	-0.270957	-0.412245
5	-0.22499	0.389832	0.518364	0.170253	-0.135272	0.172613	0.0287942	-0.177548	0.178499	0.272891
6	1.33668	0.623085	0.0968605	0.401411	0.316384	0.628436	-0.181765	-0.181022	0.877542	0.745636
7	0.894195	0.623085	0.968232	0.619191	0.316384	0.628436	0.443034	0.234027	0.192527	0.515181
8	0.899801	0.847953	0.75615	1.06043	0.322169	0.855201	0.237099	0.235223	0.426568	0.750544
9	0.457158	0.628876	1.40992	1.27829	0.978829	0.192189	0.235914	0.0282391	0.883412	0.520005
10	1.34533	1.28912	0.976993	1.49907	1.4197	0.194989	0.43822	0.434955	1.34328	0.983584
11	1.13964	1.52508	0.774899	1.07891	0.779297	0.210411	0.0334589	0.0329497	0.902518	0.997339
12	1.81183	1.09387	1.87354	1.08603	1.006	0.660171	0.657496	-0.170594	0.909879	1.46544
13	2.04106	2.41858	1.4445	2.40308	0.574869	1.33182	0.452673	0.243604	1.37506	1.47192
14	2.25826	2.19425	2.09496	1.74366	1.22832	1.32729	0.870952	0.453194	1.59935	1.92997
15	2.4893	1.54502	2.3228	2.84449	1.45693	1.11481	0.0346256	0.445892	1.59935	2.63128
16	2.69544	2.40727	2.52518	2.17408	2.09902	1.09994	0.447852	0.65054	1.59935	1.69373
17	2.92504	3.07385	2.53321	2.61827	2.76502	1.3288	0.244213	0.860165	1.59935	2.62426
18	2.04862	2.6463	2.76295	2.1924	4.09345	3.5551	0.241841	0.0341279	1.59935	1.94068
19	2.4893	3.52143	2.54125	3.28125	9.79452	6.87466	0.0463046	-0.16015	1.59935	2.86237
20	3.3767	3.74103	2.97814	3.28125	20.3262	13.7422	0.663621	0.453194	1.59935	3.09346
21	3.3816	3.52659	3.42009	3.72301	40.9663	29.2617	0.455085	0.657955	1.59935	3.32896
22	3.3816	4.18557	3.6386	3.72301	67.0834	53.1939	0.447852	0.444676	1.59935	3.0978
23	4.04734	3.52659	4.07561	3.94146	87.7136	76.4613	-0.163402	0.661665	1.59935	3.56011
24	3.83213	4.19269	4.51978	3.94821	97.851	89.5738	0.0404624	0.0400222	1.59935	3.56607
25	4.06601	4.20517	4.96978	4.8347	101.879	95.4086	-0.794237	0.445892	1.59935	4.27068
26	4.28815	5.0847	5.62596	5.27203	104.735	98.5141	0.679573	0.0565553	1.59935	4.73347
27	4.29331	5.0903	6.06922	6.58981	106.746	101.43	0.453879	0.244802	1.59935	4.50681
28	4.51899	4.87404	6.9484	7.24997	107.647	101.895	0.250148	0.866442	1.59935	4.74147
29	4.51899	5.534	8.91784	10.5314	108.966	103.227	0.0427986	0.866442	1.59935	5.20446
30	4.75357	5.32723	12.6557	15.1445	108.167	104.191	0.455085	0.246	1.59935	4.28938
31	5.41889	5.10523	20.0974	24.3349	109.695	105.513	-0.163402	0.0435614	1.59935	5.21433
32	5.86175	5.32345	30.6027	38.9953	109.243	105.502	0.865975	0.242406	1.59935	5.90749
33	5.41159	6.19789	45.9108	56.9224	109.649	105.468	0.0416304	0.453194	1.59935	5.90237
34	5.87296	6.43583	62.39	72.5296	110.412	105.568	0.453879	0.450759	1.59935	5.91775
35	6.77257	6.6661	74.6981	81.1141	109.81	105.846	0.0427986	0.660428	1.59935	6.62182
36	6.55387	6.89048	81.2904	85.076	110.714	104.979	0.658721	0.036485	1.59935	6.16162
37	7.44028	6.88641	85.6557	87.4676	110.03	105.846	0.444238	0.441029	1.59935	6.85366
38	8.56794	8.22338	87.9136	89.2873	110.111	104.812	0.243027	0.85891	1.59935	6.63427
39	10.1247	10.2051	89.439	90.593	109.88	105.913	-0.171443	0.0353064	1.59935	7.56036
40	13.2474	12.635	91.6514	91.4894	110.343	105.713	0.663621	0.659191	1.59935	7.56409
41	19.0385	18.3673	92.5287	92.5856	110.123	105.936	1.28048	0.242406	1.59935	7.33208
42	30.1751	26.0839	93.1866	93.0241	109.903	106.158	0.867219	0.655482	1.59935	7.7961
43	43.1361	37.1462	92.8277	92.0065	109.555	105.58	1.07828	0.659191	1.59935	8.04338
44	56.4772	53.6622	94.5328	93.9311	110.158	105.969	1.08334	0.251995	1.59935	8.26591
45	66.2876	66.0196	95.8593	94.3798	110.831	106.203	1.0846	0.871468	1.59935	9.42832
46	71.444	72.6687	93.925	93.5424	110.216	105.357	1.08081	0.867698	1.59935	8.50775
47	76.1082	79.2704	95.2215	93.7418	110.634	106.448	2.32089	1.06991	1.59935	8.96812
48	78.791	82.1471	93.915	93.9712	110.425	105.791	2.95	1.6945	1.59935	9.20228
49	80.6092	85.935	94.8334	93.5723	110.912	105.168	4.19445	0.870211	1.59935	8.9781
50	82.2588	88.2192	95.1198	93.8611	110.517	107.003	5.63955	2.10116	1.59935	9.41203

## Sheet: Urea-Amplification
UREA	Repeat 1	Repeat 2	Repeat 3	Repeat 1	Repeat 2	Repeat 3	Repeat 1	Repeat 2	Repeat 3	Repeat 1	Repeat 2	Repeat 3	Repeat 1	Repeat 2	Repeat 1	Repeat 2	Repeat 3	Repeat 1	Repeat 2	Repeat 3	Repeat 1	Repeat 2	Repeat 3
Cycle / minute	0 mM	0 mM	0 mM	10 mM	10 mM	10 mM	50 mM	50 mM	50 mM	150 mM	150 mM	150 mM	400 mM	400 mM	800 mM	800 mM	800 mM	1200 mM	1200 mM	1200 mM	Negative Contol	Negative Contol	Negative Contol
1	-0.0380535	0.0699395	0.0628218	0.050593	0.0091495	0.234999	-0.0142192	0.193781	0.0474751	0.204378	0.0613809	0.0809959	-0.0258563	0.159521	0.102998	0.0611288	0.0734128	0.122796	0.0382359	0.0621143	0.0989229	0.0794455	0.105438
2	-0.05306	-0.00278891	0.00897221	-0.0212809	-0.0621769	0.0284084	-0.00978089	0.103994	-0.042957	0.0764152	-0.00948963	-0.0477318	-0.00261667	0.069374	-0.00746617	-0.0301295	0.0583119	-0.0282233	-0.0158786	-0.0318014	0.00495652	0.0248597	0.0487204
3	-0.0476344	-0.0166399	-0.0243777	0.00343114	0.000919869	0.0148726	-0.0610837	-0.00360943	0.00131356	0.0249965	-0.00385772	0.0150634	-0.0351208	-0.0386772	0.0739486	0.0512658	-0.0522278	-0.00434765	0.0276327	-0.0269994	0.0105047	-0.0483559	0.0326025
4	0.0425964	0.0346713	-0.0504214	-0.0796846	-0.0824013	0.0272744	-0.0487733	-0.0482771	-0.00604076	-0.113526	-0.0294629	-0.0107809	0.015243	0.0115567	-0.00847125	-0.0311444	0.037984	0.0288778	-0.0168437	0.0454645	0.0825907	0.0237411	-0.0716228
5	-0.0121828	-0.0391725	0.0306188	0.0382604	0.111536	-0.00773028	0.0682259	-0.0448438	0.0167091	-0.015944	-0.0072375	-0.00738489	-0.000461024	-0.0797498	-0.0245464	-0.00902525	-0.0167535	0.0702917	0.0247241	-0.0298811	-0.0715903	-0.0713903	-0.049428
6	0.0702808	0.02393	0.0352082	0.0592739	0.0321226	-0.0628251	0.0514119	-0.00726357	0.0309751	0.0280583	0.0500478	0.0508343	0.0229554	0.0374963	-0.0334648	0.0190334	-0.0273146	-0.0665986	-0.0196346	0.0432175	-0.0264616	0.0711454	0.0397278
7	0.188407	0.00772515	0.0765712	0.0803836	0.051994	-0.0795832	0.0912081	-0.118114	0.0694707	-0.175096	-0.0603525	-0.0228057	0.0256726	0.00251121	0.00844442	-0.0340086	-0.00446307	-0.00324838	0.081134	0.0676459	0.0156954	0.132616	-0.0507762
8	0.213743	0.090111	0.102013	0.106245	0.117426	-0.0347689	0.0791341	-0.0545031	0.0786938	-0.170284	-0.053455	0.0409458	-0.0249674	-0.0478912	-0.0444723	0.0650893	-0.0574333	-0.0594224	-0.0311858	0.0120017	0.139015	0.138854	0.00614854
9	0.228571	0.162423	0.174868	0.158705	0.18831	-0.00107075	0.0935218	-0.0778364	0.168606	-0.0992518	0.0732927	0.0932277	0.0272512	0.0794347	-0.0294765	-0.0527636	-0.0998986	-0.0245549	0.0995428	0.0276148	0.0954001	0.212694	-0.0166946
10	0.221476	0.23204	0.167804	0.190171	0.277424	0.0686535	0.332053	-0.0277307	0.106268	-0.163093	0.0106513	0.124681	0.0767842	0.0725799	-0.0374927	0.0152759	0.00735928	-0.0338857	0.110231	0.0576559	0.225219	0.146724	-0.0282347
11	0.278148	0.211754	0.205369	0.284068	0.389863	0.163073	0.198937	0.00873398	0.237907	0.00509542	0.103337	0.180398	0.0757042	0.109135	-0.0574894	0.0332421	0.00632431	-0.07328	0.0707747	-0.00170707	0.24369	0.1652	0.0106884
12	0.408643	0.322708	0.259126	0.279057	0.364065	0.196369	0.288274	-0.0527782	0.21187	-0.0355425	0.0609054	0.213158	0.109509	0.0487085	0.0543665	0.0877177	0.0612627	-0.0152432	0.0504694	0.114206	0.180971	0.21984	-0.0843761
13	0.444838	0.397061	0.353374	0.295741	0.550637	0.365707	0.380081	0.0762829	0.379858	-0.0188572	0.0960982	0.229779	0.144966	0.0841043	-0.0234708	0.10462	0.0591871	0.0405716	0.144539	0.189969	0.276501	0.354496	0.0922915
14	0.700408	0.555859	0.532794	0.567101	0.594678	0.428735	0.55518	0.250962	0.537719	0.0614218	0.289041	0.330115	0.282116	0.202274	-0.0374502	0.128675	0.0452151	0.0451019	0.0533652	0.117108	0.419073	0.45805	0.115914
15	0.886862	0.77964	0.797309	0.809178	0.952051	0.72922	0.870703	0.490685	0.820309	0.0531815	0.302453	0.305673	0.256321	0.233085	-0.00948973	0.119409	0.0358956	-0.00650838	0.0997318	0.163761	0.39226	0.451156	0.0778373
16	1.87667	1.34363	1.53982	1.67155	1.75377	1.55813	1.95237	1.11807	1.68047	0.36233	0.647426	0.55944	0.546951	0.372633	0.0944959	0.185091	0.0831033	0.00370617	0.109258	0.134557	0.439643	0.518028	0.050365
17	3.86716	2.84508	3.22829	3.88397	3.82759	3.76334	4.35523	2.68497	3.96788	0.871426	1.45806	1.09329	0.888207	0.769804	0.0936771	0.127618	0.063438	0.020008	0.165339	0.269061	0.519167	0.597842	0.0839546
18	9.49048	6.507	7.65552	9.64256	9.01658	9.28558	10.6904	6.66894	9.69921	2.12706	3.25508	2.54822	1.71283	1.46127	0.126663	0.179499	0.173539	0.0540148	0.121915	0.205667	0.572257	0.6705	0.15958
19	22.0302	15.6895	18.2118	22.5135	21.2184	22.0351	24.7435	16.6303	23.1053	5.01937	7.60901	5.55951	3.89472	3.3003	0.287069	0.282848	0.316589	0.0420145	0.148998	0.174494	0.6208	0.778112	0.205515
20	43.1595	33.1596	37.56	43.8575	43.2309	43.038	46.3458	35.0651	45.8796	11.7229	17.5009	12.7313	8.88239	7.39652	0.590559	0.358014	0.29637	0.140266	0.188182	0.19491	0.677121	0.79482	0.151097
21	62.7248	54.2697	58.556	63.7964	65.7785	62.8358	64.7687	57.096	68.4758	24.9871	35.1601	26.8058	19.4213	16.4477	1.11798	0.618743	0.560079	0.0751084	0.181669	0.188131	0.849294	0.849514	0.220723
22	72.9012	68.4969	71.0208	74.1828	78.4656	73.6231	73.6936	71.004	80.3907	43.5536	55.6458	47.3822	37.2212	32.4471	2.20724	0.984319	1.10285	0.0594776	0.204869	0.250546	0.912926	0.913195	0.243709
23	77.0183	74.4841	76.2026	78.718	83.9837	78.146	77.3434	77.2237	85.4426	59.2705	69.5862	65.514	57.4368	53.278	4.70068	1.82457	2.02912	0.105421	0.326868	0.354638	0.877854	0.976079	0.253427
24	79.1501	77.2003	78.7488	80.7692	86.4546	80.1113	79.2826	79.6858	87.5403	67.8472	76.3558	75.3648	71.3592	69.1161	9.44317	3.19269	3.73999	0.196291	0.32251	0.291523	0.974211	1.07271	0.304903
25	80.4402	78.6361	80.0042	82.2589	87.7822	81.1271	80.1905	81.2542	88.9111	71.6353	79.4397	80.1889	78.2305	77.3902	18.1258	6.19472	7.3938	0.197337	0.441027	0.332843	0.980928	1.0798	0.342154
26	81.0412	79.2956	80.8998	82.7308	88.6184	81.7388	80.9261	82.1349	89.6133	73.2917	81.1307	82.6188	81.596	81.393	31.8861	11.5418	13.9333	0.369852	0.592418	0.350037	1.11165	1.112	0.424168
27	81.6693	80.0751	81.4917	83.9596	89.6527	82.9171	81.7674	83.0491	90.4784	74.5458	82.3813	83.977	83.2491	83.3453	48.6889	21.0481	25.0848	0.503891	0.80345	0.446559	1.2086	1.30716	0.443246
28	82.1391	80.7937	82.3898	84.2111	90.2964	83.2667	81.9048	83.8434	91.2178	75.1403	82.8927	84.8726	84.3669	84.6119	63.4035	35.105	40.8727	0.688956	1.16113	0.555478	1.27732	1.29728	0.397136
29	82.5271	81.3908	82.5857	84.3495	90.4215	83.4622	82.154	83.9247	91.382	75.703	83.6685	85.4862	84.9201	85.1269	73.1552	51.709	57.8798	1.04481	1.72989	0.64261	1.28835	1.42624	0.40429
30	82.5713	81.1267	82.5718	84.6424	90.546	83.4879	82.236	84.0452	91.4691	76.4035	84.5034	86.178	85.8724	86.1723	78.6604	66.5799	71.5545	1.66723	2.73851	0.784313	1.43199	1.45213	0.46793
31	82.6549	81.1916	82.6753	84.608	90.7909	83.5501	82.1087	84.0671	91.5808	76.5261	84.6752	86.5219	86.4223	86.9096	81.3716	76.4276	79.7986	2.58413	4.46338	1.12703	1.4417	1.52067	0.421776
32	82.9219	81.3611	82.672	84.7204	90.8488	83.6052	82.2384	84.0467	91.8293	76.8793	84.8619	86.5779	86.8369	87.0786	83.2529	82.0904	84.6798	4.22806	7.30321	1.61896	1.58412	1.60426	0.603879
33	82.803	81.2229	82.6106	84.5853	91.0017	83.7752	82.1226	84.0829	92.1161	77.0443	85.0112	86.691	86.9116	87.2477	84.4689	85.379	87.5058	6.89579	12.0161	2.32592	1.64807	1.72722	0.607138
34	82.9026	81.3611	82.7496	84.8347	90.8109	83.7392	82.0684	84.2351	91.9624	77.0677	84.9747	86.9197	86.9691	87.154	85.2327	87.1878	89.0075	11.0554	18.7947	3.47209	1.6823	1.74176	0.584
35	82.815	81.3313	82.6422	84.6914	90.7826	83.6716	82.1717	83.8862	91.8772	76.963	85.0026	86.7581	87.0161	87.2765	85.8129	88.6047	90.0941	17.6153	28.6895	5.38521	1.82102	1.88054	0.624575
36	82.9899	81.5236	82.798	84.8676	90.8327	83.8665	82.1365	84.212	92.0238	77.0352	85.0653	87.1455	87.0424	87.5486	86.7514	89.2978	91.0845	26.7763	41.2765	8.46736	1.85474	1.93408	0.673368
37	82.9188	81.5498	82.7269	84.9854	90.6789	83.8136	82.1982	84.0264	92.078	77.1574	85.0488	86.786	86.9683	87.4553	87.0971	90.193	91.6427	38.2672	54.6624	13.2147	1.982	2.00231	0.686685
38	83.314	81.6532	82.9096	85.0749	91.0624	84.0165	82.1328	84.3041	91.8545	77.0473	85.0071	86.8971	87.1169	87.189	87.1306	91.0882	92.6836	50.6558	66.6451	19.9868	2.19681	2.19764	0.777867
39	83.036	82.0697	82.7082	85.0666	90.938	83.7977	82.0495	84.1448	91.9011	76.9469	85.168	86.8692	86.9945	87.3689	87.3317	91.6499	92.8276	61.7055	75.9492	29.5891	2.27152	2.29202	0.775371
40	83.1209	82.1749	82.8916	84.9523	91.1125	83.8013	82.3566	84.2945	92.1687	77.0015	85.2401	86.8075	87.1028	87.3438	87.3674	91.9988	93.1608	70.243	81.9091	41.5102	2.33931	2.43813	0.776149
41	83.1951	82.1909	82.8303	85.0268	91.0945	83.7416	82.0709	84.2178	92.1512	77.1288	85.3142	86.6548	87.1587	87.4375	87.3091	91.9994	93.123	76.1146	85.837	54.1652	2.65866	2.71838	0.839085
42	83.2901	82.0537	82.8473	84.9539	90.918	83.8766	82.1655	84.3538	92.1091	77.1213	85.4138	86.87	87.1844	87.275	87.5235	92.392	93.5395	79.8458	88.3659	66.4017	2.85592	3.21083	0.831746
43	83.2871	82.5129	82.9612	84.9862	91.21	84.1212	82.1238	84.2721	92.2675	77.0466	85.4066	86.8434	87.0632	87.3424	87.6118	92.3617	93.3741	82.3357	90.1531	75.6043	3.2167	3.78747	0.94352
44	83.1519	82.243	82.7859	85.1238	91.0901	83.9703	82.2009	84.1448	92.1868	77.1733	85.4692	86.9453	87.0324	87.4444	87.5796	92.4117	93.5211	84.0899	91.1834	82.3314	3.72662	4.57371	0.914723
45	83.2753	82.2125	82.7746	85.1088	91.0684	83.9184	82.3015	84.2428	92.2211	77.1469	85.7162	86.7952	87.2044	87.3136	87.5062	92.2576	93.6922	84.8701	91.7825	86.4598	4.55679	5.95351	1.00573
46	83.3138	82.2902	82.7367	85.0285	91.0745	84.1074	82.0545	84.8593	92.1877	77.0391	85.5406	86.9024	87.1028	87.2307	87.4815	92.3409	93.5067	85.8532	92.8332	89.519	5.87109	7.67861	0.994657
47	83.3645	82.3392	82.9023	85.1811	91.2992	84.1812	82.2576	85.6354	92.3773	77.0224	85.5445	86.7171	87.1269	87.2744	87.6749	92.6022	93.9256	86.5427	93.5197	91.4929	7.44302	10.0222	1.09389
48	83.1862	82.3358	82.8408	85.0748	91.1797	84.0388	82.0621	84.7737	92.3124	77.064	85.4741	86.9872	87.2439	87.2774	87.6614	92.5791	93.8053	87.1524	94.3269	92.6862	9.64436	12.6708	1.05682
49	83.4326	82.3311	82.7584	85.1485	91.0484	84.093	82.0772	84.4892	92.3147	77.0949	85.6607	86.8721	87.1862	87.3708	87.6216	92.3711	93.826	87.9592	94.4823	93.6416	12.2486	15.533	1.14149
50	83.3643	82.5514	82.903	85.2339	91.229	84.1786	81.9916	84.3852	92.2675	77.0278	85.6699	86.8244	87.1954	87.3424	87.8403	92.8183	93.9512	88.1613	94.6464	94.4903	14.9415	18.2467	1.14235
51	83.2886	82.1492	82.7302	85.1775	91.2095	83.9307	82.0117	84.367	92.1717	76.9735	85.6139	86.6918	87.3658	87.2483	87.7837	92.7228	93.7199	88.3744	94.7038	95.1338	17.6462	20.5588	1.12074
52	83.4741	82.2958	82.8779	85.1502	91.2941	84.0186	82.1364	84.434	92.4082	77.0617	85.7556	86.9488	87.3379	87.2582	87.6228	92.6746	93.9212	88.6552	95.0983	96.0012	20.2095	22.4741	1.25727
53	83.4623	82.5337	83.0015	85.0632	91.2285	83.969	81.9928	84.4047	92.2287	77.0489	85.7831	86.8058	87.2336	87.2106	87.8409	92.6086	93.893	88.5286	94.8195	96.5188	22.3195	23.7408	1.2599
54	83.6525	82.2421	82.8045	85.3093	91.2486	83.8902	82.0659	84.5541	92.2112	76.8559	85.8575	86.748	87.1762	87.2666	87.8779	92.4763	93.894	88.6427	95.0712	96.715	23.9038	24.8349	1.32306
55	83.5052	82.3462	82.8319	85.3512	91.3976	83.9915	82.1666	84.4068	92.3595	76.8486	85.7281	86.807	87.2535	87.2115	87.8044	92.8545	93.9877	88.801	95.242	97.063	25.2636	25.4679	1.37385
56	83.4652	82.3254	82.7141	85.0458	91.2843	83.8755	82.0898	84.2366	92.3793	76.9969	85.8028	86.8826	87.1021	87.0981	87.6516	92.6459	93.8729	88.9737	95.2618	97.2002	26.5464	26.1229	1.43524
57	83.6054	82.3673	82.9112	85.1711	91.309	83.8259	81.7934	84.2482	92.4634	76.8231	85.7608	86.6693	87.0605	87.3026	87.6841	92.8024	93.8006	88.9275	95.3832	97.4023	27.0905	26.4697	1.37348
58	83.492	82.4672	82.7407	85.1113	91.3706	84.1132	81.8896	84.5087	92.4851	76.8522	85.9619	86.7965	87.111	87.2013	87.8126	92.5609	94.2101	88.9244	95.3109	97.406	27.696	26.8406	1.51743
59	83.5574	82.3207	82.9418	85.1577	91.286	83.7572	82.0293	84.4229	92.4958	76.8959	85.7263	86.8054	87.2332	87.248	87.8403	92.7042	94.0859	89.0679	95.4949	97.5144	28.0213	27.1069	1.48036
60	83.473	82.3512	82.798	85.2299	91.3078	83.9815	82.023	84.4383	92.5951	76.8844	85.9499	86.8793	87.3639	87.0577	87.7234	92.9348	94.0885	89.2766	95.633	97.5962	28.334	27.2026	1.52914

## Sheet: Urea-MeltCurve
UREA	Repeat 1	Repeat 2	Repeat 3	Repeat 1	Repeat 2	Repeat 3	Repeat 1	Repeat 2	Repeat 3	Repeat 1	Repeat 2	Repeat 3	Repeat 1	Repeat 2	Repeat 1	Repeat 2	Repeat 3	Repeat 1	Repeat 2	Repeat 3	Repeat 1	Repeat 2	Repeat 3
Temperature (℃)	0 mM	0 mM	0 mM	10 mM	10 mM	10 mM	50 mM	50 mM	50 mM	150 mM	150 mM	150 mM	400 mM	400 mM	800 mM	800 mM	800 mM	1200 mM	1200 mM	1200 mM	Negative Contol	Negative Contol	Negative Contol
55.02	0.00601136	0.0253239	-0.108406	-0.0207625	-0.102508	0.163196	0.173331	0.255305	0.0122164	0.228884	0.0111238	0.0866835	0.0802629	0.207133	0.118828	0.156227	0.120492	-0.104394	-0.0700788	-0.0436909	0.123817	0.136692	0.215905
55.3308	0.00601136	0.0253239	-0.108406	-0.0207625	-0.102508	0.163196	0.173331	0.255305	0.0122164	0.228884	0.0111238	0.0866835	0.0802629	0.207133	0.118828	0.156227	0.120492	-0.104394	-0.0700788	-0.0436909	0.123817	0.136692	0.215905
55.6416	0.0899161	0.102317	-0.0162025	0.0619867	-0.0053323	0.226907	0.22616	0.304965	0.11077	0.262332	0.0966562	0.160407	0.1385	0.25957	0.170231	0.223371	0.204049	-0.00146672	0.038134	0.0435754	0.19555	0.202784	0.261536
55.9524	0.190184	0.200291	0.103483	0.17366	0.116728	0.310835	0.295402	0.367989	0.233964	0.301803	0.208666	0.25386	0.224492	0.326924	0.248628	0.318586	0.322778	0.131117	0.175822	0.155462	0.292951	0.292981	0.317742
56.2631	0.278322	0.296192	0.22754	0.288839	0.241139	0.388136	0.377055	0.434392	0.34946	0.340143	0.327602	0.350905	0.324336	0.400754	0.341418	0.424993	0.446075	0.265112	0.312127	0.271437	0.398417	0.388558	0.3722
56.5739	0.343497	0.378208	0.333034	0.388284	0.356325	0.448545	0.457217	0.494482	0.446136	0.383511	0.428326	0.444986	0.423686	0.474257	0.4373	0.521337	0.548333	0.384344	0.427342	0.380147	0.494919	0.474087	0.420042
56.8847	0.38582	0.441582	0.4092	0.462168	0.453464	0.498783	0.524045	0.550529	0.531835	0.440442	0.504253	0.526744	0.509707	0.544094	0.526509	0.604105	0.61561	0.48367	0.515906	0.47449	0.569048	0.542751	0.459056
57.1955	0.413795	0.486008	0.458091	0.511678	0.52258	0.5506	0.580044	0.609757	0.604566	0.510573	0.562307	0.58388	0.576151	0.601453	0.59645	0.6794	0.650097	0.553594	0.581517	0.549815	0.617296	0.596043	0.484554
57.5063	0.447384	0.519401	0.488162	0.543453	0.564619	0.605997	0.628391	0.670425	0.657049	0.580509	0.600177	0.615219	0.625761	0.636234	0.642696	0.738199	0.668437	0.592994	0.630787	0.607591	0.643212	0.6398	0.496599
57.8171	0.489103	0.548173	0.509606	0.56481	0.588873	0.655046	0.668713	0.722245	0.693133	0.632659	0.624865	0.630649	0.663694	0.652094	0.667343	0.77312	0.682446	0.618126	0.670486	0.654179	0.659479	0.677113	0.500077
58.1279	0.527649	0.569237	0.528031	0.579639	0.599767	0.68735	0.697287	0.752528	0.720478	0.658965	0.64414	0.642061	0.693491	0.659109	0.679202	0.793662	0.698899	0.638671	0.703722	0.685318	0.676095	0.708452	0.497814
58.4387	0.557989	0.584025	0.545094	0.592722	0.600504	0.702145	0.713305	0.763761	0.740479	0.668999	0.657329	0.657708	0.723515	0.671645	0.68845	0.816046	0.727444	0.657603	0.730901	0.694537	0.69617	0.737297	0.493988
58.7494	0.574415	0.601415	0.555134	0.605931	0.599511	0.708669	0.720577	0.771052	0.755878	0.679004	0.67273	0.683845	0.754153	0.698903	0.697755	0.84189	0.769749	0.675457	0.75393	0.696032	0.72563	0.764573	0.49114
59.0602	0.575844	0.622211	0.553036	0.61989	0.610929	0.716925	0.721139	0.78332	0.774996	0.700114	0.701321	0.719689	0.774734	0.735002	0.711837	0.860814	0.80955	0.69127	0.769112	0.704364	0.766194	0.786257	0.487774
59.371	0.567874	0.639305	0.552441	0.637158	0.6323	0.726118	0.720065	0.797305	0.79783	0.727621	0.73605	0.753113	0.782894	0.768293	0.727851	0.866111	0.828947	0.710063	0.768832	0.719144	0.806767	0.796696	0.48212
59.6818	0.560532	0.64853	0.563181	0.654829	0.65331	0.735031	0.725524	0.80628	0.811866	0.744572	0.75912	0.769217	0.781538	0.787534	0.739668	0.866972	0.831067	0.729796	0.757223	0.738229	0.831273	0.800032	0.470629
59.9926	0.568255	0.648966	0.577361	0.673106	0.678506	0.749589	0.735441	0.811181	0.811617	0.74144	0.765423	0.771235	0.772427	0.7983	0.746412	0.87881	0.832785	0.741631	0.749561	0.755573	0.836405	0.807124	0.451904
60.3034	0.591195	0.645557	0.588363	0.691723	0.707382	0.771903	0.739825	0.809776	0.808921	0.725888	0.761557	0.776595	0.763132	0.810671	0.748742	0.899038	0.836505	0.736001	0.747587	0.760281	0.826634	0.820651	0.431662
60.6142	0.616746	0.648697	0.599763	0.701861	0.732952	0.800542	0.743537	0.806782	0.817253	0.714001	0.758236	0.787729	0.761617	0.817623	0.74938	0.910386	0.837758	0.711424	0.745356	0.750778	0.810094	0.840358	0.41615
60.925	0.636758	0.660424	0.611272	0.702917	0.750194	0.825585	0.756939	0.802206	0.836018	0.711307	0.761475	0.793592	0.773446	0.813408	0.748317	0.907271	0.842269	0.686402	0.744269	0.734939	0.799665	0.865361	0.405461
61.2357	0.641174	0.671788	0.614473	0.706901	0.751296	0.835471	0.777992	0.78735	0.851702	0.71028	0.7637	0.786761	0.798332	0.805889	0.74542	0.894679	0.849489	0.677929	0.749078	0.725847	0.797207	0.896039	0.396147
61.5465	0.628238	0.673121	0.61212	0.719057	0.738357	0.829558	0.798695	0.772634	0.857623	0.708042	0.762646	0.772936	0.823989	0.805406	0.744014	0.877729	0.851307	0.684465	0.764401	0.733882	0.800729	0.935168	0.387421
61.8573	0.611249	0.667014	0.615233	0.72771	0.735142	0.818782	0.81661	0.775719	0.857447	0.719562	0.772342	0.771418	0.839215	0.818756	0.748512	0.869313	0.839788	0.70086	0.790335	0.753205	0.814541	0.987919	0.38124
62.1681	0.598043	0.665419	0.625903	0.724562	0.744909	0.811422	0.832166	0.799028	0.851542	0.747467	0.794849	0.788873	0.844446	0.840681	0.757144	0.8797	0.818933	0.717569	0.818461	0.77203	0.836545	1.04531	0.378125
62.4789	0.588229	0.6775	0.636449	0.719002	0.747197	0.808599	0.839575	0.826834	0.84303	0.774071	0.81423	0.811844	0.843522	0.857159	0.763469	0.904071	0.805285	0.729838	0.837486	0.780825	0.856158	1.08736	0.375879
62.7897	0.58976	0.699121	0.642594	0.715448	0.739255	0.81162	0.837885	0.848517	0.837729	0.789222	0.81842	0.829671	0.839118	0.856982	0.763869	0.930018	0.802625	0.736908	0.842557	0.775171	0.864781	1.10509	0.372021
63.1005	0.605571	0.716739	0.645226	0.713521	0.72878	0.818366	0.82949	0.86066	0.843897	0.790639	0.810323	0.839837	0.835006	0.841917	0.762884	0.945579	0.807477	0.730129	0.826903	0.761242	0.866904	1.09436	0.367772
63.4113	0.622498	0.725536	0.646434	0.720794	0.720182	0.82585	0.817299	0.860337	0.864882	0.775219	0.80121	0.84151	0.828981	0.832894	0.7685	0.941342	0.824851	0.71648	0.79976	0.752382	0.874399	1.0618	0.363747
63.722	0.634738	0.726826	0.646866	0.735263	0.716603	0.831184	0.80606	0.851812	0.88706	0.746868	0.799483	0.836261	0.820534	0.839589	0.781588	0.91994	0.851319	0.701217	0.783189	0.757183	0.896375	1.02305	0.358813
64.0328	0.645032	0.723635	0.643166	0.747361	0.721307	0.832909	0.793995	0.845933	0.895236	0.721923	0.806022	0.832763	0.814723	0.845	0.789735	0.898188	0.877741	0.681941	0.781782	0.770277	0.935175	0.985587	0.35325
64.3436	0.652492	0.715236	0.632026	0.749741	0.736561	0.828253	0.784606	0.841759	0.883936	0.708133	0.813119	0.831582	0.808136	0.84519	0.783091	0.889788	0.893395	0.666577	0.78599	0.77856	0.984166	0.954873	0.347416
64.6544	0.652964	0.699341	0.618959	0.739882	0.757317	0.817672	0.786038	0.833508	0.864918	0.704519	0.81275	0.821616	0.800828	0.850312	0.76586	0.89288	0.88635	0.665993	0.783653	0.774854	1.04136	0.944782	0.340711
64.9652	0.641489	0.685018	0.610565	0.720435	0.770483	0.805814	0.801789	0.831418	0.859378	0.706979	0.796986	0.803595	0.800066	0.853919	0.745924	0.896489	0.854394	0.675839	0.769421	0.756438	1.11397	0.972878	0.331658
65.276	0.624136	0.680464	0.607998	0.699326	0.771289	0.794242	0.82276	0.836309	0.869676	0.711577	0.771211	0.793393	0.802612	0.845967	0.72715	0.893541	0.813205	0.679881	0.753116	0.732434	1.21714	1.04814	0.32062
65.5868	0.613912	0.682374	0.610783	0.68746	0.763269	0.793036	0.833404	0.835248	0.885257	0.721565	0.757305	0.802293	0.800316	0.829575	0.712371	0.887685	0.789587	0.668163	0.745009	0.721595	1.37599	1.17831	0.309512
65.8976	0.615141	0.68564	0.613544	0.694005	0.744871	0.807149	0.8328	0.825348	0.89753	0.738178	0.760177	0.817384	0.79681	0.813647	0.703871	0.880587	0.794822	0.641835	0.745832	0.722551	1.6119	1.37316	0.300052
66.2083	0.622567	0.68845	0.614674	0.720257	0.722896	0.822535	0.82809	0.811219	0.901656	0.752667	0.762834	0.821073	0.800125	0.804494	0.698549	0.870476	0.80944	0.609407	0.747125	0.721679	1.93607	1.63959	0.294047
66.5191	0.633174	0.690535	0.620944	0.750995	0.71724	0.828854	0.827351	0.801306	0.90467	0.755005	0.764104	0.823069	0.808692	0.806415	0.695359	0.863987	0.810243	0.582087	0.738151	0.716912	2.36258	1.99393	0.290687
66.8299	0.637713	0.693212	0.632969	0.769923	0.724268	0.826146	0.830631	0.798675	0.908544	0.74144	0.774819	0.829755	0.811308	0.819045	0.691219	0.867988	0.797578	0.565387	0.719238	0.7081	2.89315	2.44965	0.286532
67.1407	0.639895	0.699942	0.64589	0.773217	0.726272	0.820678	0.828121	0.794236	0.906283	0.714905	0.791546	0.830911	0.806123	0.837423	0.684176	0.87691	0.779284	0.55855	0.69961	0.692967	3.51199	3.00988	0.279279
67.4515	0.650576	0.709735	0.653479	0.762483	0.7229	0.816151	0.818549	0.789367	0.896993	0.691013	0.804853	0.825394	0.801555	0.854355	0.67534	0.878578	0.759242	0.564059	0.691256	0.671562	4.19765	3.66721	0.2719
67.7623	0.65469	0.71379	0.646574	0.741541	0.721208	0.811737	0.808756	0.792801	0.879306	0.683392	0.811106	0.818336	0.798008	0.862865	0.662153	0.871082	0.739376	0.577412	0.694756	0.644942	4.89867	4.37035	0.267997
68.0731	0.641194	0.709469	0.628213	0.718907	0.724246	0.809332	0.801618	0.798761	0.847835	0.685448	0.815667	0.809752	0.793286	0.852068	0.642518	0.856905	0.722668	0.581285	0.699035	0.617666	5.52782	5.02588	0.265897
68.3839	0.619718	0.699945	0.614469	0.703227	0.727756	0.808004	0.790876	0.794726	0.81645	0.68371	0.820139	0.793318	0.786936	0.816912	0.616084	0.831923	0.712895	0.562951	0.695642	0.594554	6.00859	5.55679	0.263013
68.6946	0.601246	0.687768	0.609049	0.69725	0.732321	0.803408	0.778695	0.781067	0.807498	0.677218	0.816709	0.768639	0.783519	0.777356	0.58668	0.797264	0.710605	0.526211	0.680333	0.577922	6.29032	5.91096	0.257733
69.0054	0.58826	0.678141	0.608586	0.702034	0.739024	0.795777	0.777952	0.761842	0.819276	0.682087	0.796271	0.751309	0.786505	0.749971	0.563166	0.771635	0.704806	0.48493	0.656707	0.572566	6.32052	6.0275	0.248593
69.3162	0.578331	0.674366	0.611042	0.719013	0.741221	0.788181	0.794026	0.738463	0.837977	0.704785	0.767992	0.75149	0.788914	0.733185	0.551382	0.767845	0.690188	0.4528	0.630888	0.578291	6.07036	5.8629	0.236708
69.627	0.570359	0.669909	0.606558	0.73996	0.736609	0.779422	0.820247	0.718827	0.856216	0.727074	0.749367	0.757272	0.785457	0.730286	0.547526	0.777493	0.670487	0.433665	0.603602	0.580135	5.57253	5.43821	0.225916
69.9378	0.560486	0.658156	0.587614	0.746186	0.726849	0.768257	0.841766	0.710466	0.867256	0.732593	0.744182	0.758552	0.777304	0.740154	0.543544	0.786597	0.640848	0.419555	0.576251	0.561959	4.8982	4.8209	0.216909
70.2486	0.545396	0.647829	0.56131	0.730902	0.715915	0.761072	0.842365	0.710962	0.86578	0.720559	0.746982	0.757505	0.768751	0.749888	0.535854	0.784248	0.603912	0.40532	0.549802	0.523904	4.13332	4.09817	0.209411
70.5594	0.532082	0.64649	0.538228	0.708584	0.710118	0.759612	0.816193	0.715082	0.856499	0.696016	0.750053	0.754096	0.761046	0.756442	0.521704	0.768651	0.576646	0.390861	0.520277	0.479502	3.36795	3.36186	0.205058
70.8702	0.528148	0.650002	0.524961	0.692701	0.706975	0.757897	0.777048	0.717745	0.842459	0.659114	0.749082	0.747331	0.750138	0.759184	0.502233	0.745586	0.56644	0.373055	0.490391	0.436626	2.67046	2.67727	0.203284
71.1809	0.529144	0.650262	0.525735	0.682469	0.700116	0.74514	0.743218	0.710721	0.821309	0.61535	0.745812	0.744668	0.736672	0.753545	0.477428	0.718781	0.562474	0.3493	0.46799	0.396248	2.07375	2.07765	0.202157
71.4917	0.52507	0.64593	0.533729	0.671182	0.692184	0.717643	0.720064	0.691621	0.798931	0.571895	0.737443	0.74344	0.7183	0.738823	0.443062	0.690585	0.551692	0.3154	0.444138	0.355966	1.58508	1.58137	0.199249
71.8025	0.52143	0.63908	0.534475	0.66122	0.685849	0.691277	0.707595	0.664016	0.788027	0.532009	0.720095	0.735346	0.691982	0.717726	0.40829	0.663088	0.527061	0.27222	0.406057	0.311116	1.20586	1.19659	0.193708
72.1133	0.523104	0.627998	0.521236	0.658427	0.681891	0.677029	0.702407	0.630941	0.785447	0.506423	0.702839	0.720658	0.665364	0.695735	0.374442	0.636286	0.485735	0.229438	0.356333	0.26279	0.933158	0.917396	0.187369
72.4241	0.523534	0.613056	0.502065	0.659773	0.686752	0.66739	0.701372	0.594494	0.776439	0.502123	0.693126	0.699308	0.651417	0.672973	0.337727	0.611391	0.430286	0.190489	0.303538	0.216079	0.749854	0.729509	0.183497
72.7349	0.519155	0.598798	0.481704	0.658735	0.699338	0.654213	0.706277	0.557516	0.756521	0.51091	0.692585	0.672998	0.645972	0.646072	0.3095	0.587272	0.373868	0.149983	0.253623	0.170899	0.627307	0.610076	0.1842
73.0457	0.511851	0.589113	0.459438	0.649762	0.708608	0.642534	0.713458	0.52398	0.734103	0.519002	0.695684	0.652712	0.633992	0.615617	0.29603	0.565624	0.32537	0.107112	0.206652	0.127481	0.545376	0.534311	0.188189
73.3565	0.501222	0.57992	0.439635	0.635738	0.703845	0.635172	0.715602	0.496399	0.721601	0.519689	0.687162	0.641228	0.611141	0.586575	0.283941	0.54178	0.281567	0.0719781	0.16149	0.0871373	0.493812	0.486702	0.19215
73.6672	0.484945	0.571932	0.422115	0.621861	0.686813	0.626617	0.713364	0.477403	0.72575	0.514367	0.668225	0.629083	0.581216	0.566446	0.258861	0.509732	0.242646	0.0467962	0.121661	0.0537689	0.46389	0.459691	0.193885
73.978	0.461938	0.563057	0.3992	0.606689	0.671499	0.610756	0.704613	0.462649	0.739698	0.501367	0.647558	0.618316	0.54807	0.552499	0.22409	0.474087	0.206492	0.0173424	0.0886685	0.0308288	0.448506	0.446512	0.193879
74.2888	0.434152	0.540684	0.374806	0.58996	0.667193	0.587481	0.688423	0.442542	0.746916	0.475563	0.623653	0.612823	0.521037	0.536801	0.188056	0.436939	0.166309	-0.0220642	0.0571617	0.0171242	0.439579	0.438882	0.190625
74.5996	0.409121	0.503457	0.357286	0.579591	0.676054	0.562763	0.668024	0.416656	0.735755	0.440976	0.603672	0.606701	0.512323	0.517929	0.154249	0.398834	0.122784	-0.0592277	0.0207936	0.0151896	0.433382	0.434268	0.182154
74.9104	0.389952	0.46525	0.338865	0.578796	0.687312	0.542414	0.642627	0.389533	0.705685	0.409856	0.593792	0.591007	0.514216	0.490563	0.118187	0.36083	0.0729406	-0.083361	-0.0261939	0.0187672	0.428284	0.431973	0.170688
75.2212	0.372969	0.439412	0.316856	0.573571	0.688141	0.518548	0.613785	0.360551	0.667092	0.389977	0.586481	0.561788	0.509787	0.459674	0.0726295	0.326029	0.00834193	-0.0964053	-0.0829333	0.0204946	0.420242	0.426058	0.158569
75.532	0.363972	0.425724	0.298949	0.555096	0.680784	0.488787	0.586624	0.331831	0.636513	0.37704	0.574747	0.531167	0.489318	0.434387	0.0231818	0.291943	-0.063478	-0.103156	-0.136775	0.0357958	0.408859	0.41395	0.146695
75.8428	0.372223	0.41962	0.286763	0.534796	0.672465	0.468325	0.568945	0.307696	0.621449	0.361536	0.562611	0.516568	0.456469	0.408856	-0.0240582	0.253532	-0.129153	-0.104855	-0.181083	0.0741104	0.396034	0.397937	0.136836
76.1535	0.38541	0.417594	0.275909	0.527602	0.662802	0.459511	0.563329	0.281557	0.618298	0.334421	0.553588	0.514329	0.424694	0.380695	-0.0766348	0.21799	-0.186914	-0.100896	-0.210213	0.119672	0.381102	0.380165	0.129475
76.4643	0.388936	0.410648	0.260317	0.530288	0.652128	0.452131	0.565518	0.247503	0.621965	0.298366	0.545401	0.510454	0.404297	0.358685	-0.133256	0.195235	-0.237328	-0.0861703	-0.21851	0.158342	0.363003	0.361956	0.122144
76.7751	0.381737	0.396389	0.240232	0.532717	0.644022	0.445364	0.567093	0.212578	0.627841	0.269423	0.539972	0.495133	0.396385	0.346544	-0.176822	0.184507	-0.277805	-0.0568739	-0.212983	0.190129	0.341365	0.342947	0.113746
77.0859	0.363985	0.385603	0.222162	0.534907	0.636965	0.442886	0.560303	0.19073	0.630705	0.255106	0.538167	0.472454	0.395347	0.338562	-0.197291	0.182095	-0.303645	-0.0255979	-0.205684	0.220103	0.315761	0.321303	0.10478
77.3967	0.345603	0.389084	0.214685	0.540599	0.634865	0.442329	0.549427	0.18295	0.626188	0.248372	0.541105	0.46198	0.392264	0.329395	-0.204746	0.183401	-0.313819	-0.0185375	-0.209936	0.243537	0.29054	0.296461	0.0959352
77.7075	0.34565	0.402809	0.215238	0.548748	0.638109	0.437677	0.544332	0.170009	0.620315	0.239806	0.552484	0.472261	0.379909	0.319684	-0.21926	0.170087	-0.319758	-0.0539241	-0.239937	0.238122	0.271119	0.272332	0.0887743
78.0183	0.365278	0.411517	0.210211	0.556855	0.645352	0.423979	0.547929	0.146494	0.621751	0.226764	0.572146	0.494804	0.363983	0.313873	-0.247418	0.120538	-0.337633	-0.135635	-0.31518	0.192055	0.258288	0.253334	0.0833092
78.3291	0.387895	0.409598	0.195061	0.567439	0.665902	0.411856	0.557419	0.117682	0.630647	0.206507	0.595315	0.519696	0.350485	0.307328	-0.295737	0.0241307	-0.377264	-0.259028	-0.442966	0.114526	0.251638	0.239204	0.0804178
78.6398	0.403252	0.401235	0.173676	0.581142	0.702644	0.41076	0.55842	0.0774749	0.645407	0.16975	0.614008	0.536699	0.333287	0.279958	-0.37966	-0.118106	-0.438871	-0.416572	-0.60321	0.0132034	0.248393	0.226973	0.081306
78.9506	0.406151	0.389148	0.150799	0.59487	0.741376	0.408105	0.54687	0.0217591	0.662366	0.114673	0.624702	0.535938	0.30267	0.211889	-0.501882	-0.303138	-0.528421	-0.596613	-0.773074	-0.0907621	0.243191	0.215689	0.0822867
79.2614	0.387634	0.367657	0.12585	0.601157	0.759179	0.385978	0.529289	-0.0437446	0.670475	0.0490061	0.619009	0.513396	0.24612	0.0976815	-0.658722	-0.533902	-0.659105	-0.752687	-0.92059	-0.123441	0.235109	0.207869	0.0792842
79.5722	0.340374	0.327885	0.0887453	0.585232	0.741729	0.33338	0.498117	-0.115145	0.654393	-0.0231995	0.581397	0.458748	0.151438	-0.0559245	-0.844161	-0.782896	-0.813536	-0.773668	-0.927296	0.0863622	0.227663	0.204698	0.0734663
79.883	0.264771	0.2599	0.0140162	0.529177	0.688014	0.253301	0.440769	-0.201029	0.601756	-0.107574	0.504221	0.360494	0.0128924	-0.246028	-1.03145	-0.956732	-0.916258	-0.451354	-0.526138	0.872909	0.223064	0.204702	0.0664644
80.1938	0.165767	0.146261	-0.126648	0.432551	0.601474	0.15551	0.34877	-0.308601	0.509349	-0.226332	0.381993	0.21902	-0.169745	-0.474943	-1.1482	-0.88824	-0.828508	0.537141	0.661743	2.70424	0.222049	0.206965	0.0584431
80.5046	0.0355844	-0.0209815	-0.33786	0.308995	0.481119	0.0331127	0.216516	-0.437876	0.365224	-0.391348	0.21006	0.0441553	-0.377016	-0.717104	-1.00771	-0.262212	-0.27568	2.64391	3.13187	6.09098	0.221965	0.20968	0.0511819
80.8154	-0.127377	-0.221345	-0.601176	0.161757	0.31922	-0.135065	0.0455378	-0.579413	0.171349	-0.571343	0.00900142	-0.140544	-0.536513	-0.892819	-0.257817	1.41764	1.20653	6.3667	7.40016	11.4012	0.221696	0.212314	0.0483286
81.1261	-0.286853	-0.414924	-0.880054	0.00238406	0.120881	-0.346335	-0.127218	-0.690511	-0.0226663	-0.694956	-0.147529	-0.273353	-0.485775	-0.849583	1.56983	4.67386	4.17369	11.9243	13.6447	18.4487	0.2231	0.216587	0.0516232
81.4369	-0.332483	-0.511487	-1.09739	-0.103659	-0.0336717	-0.517357	-0.187263	-0.652723	-0.0995267	-0.616261	-0.0908552	-0.197216	0.066153	-0.283953	4.964	9.78724	9.04972	18.8244	21.2462	26.0388	0.226338	0.220677	0.0595277
81.7477	-0.0433238	-0.326242	-1.09382	0.0113248	0.0510127	-0.452742	0.0764731	-0.240415	0.178752	-0.072257	0.481866	0.379423	1.54547	1.28943	10.2255	16.515	15.8199	25.7586	28.6792	32.1516	0.23224	0.222376	0.0697722
82.0585	0.871002	0.398118	-0.610584	0.620956	0.666707	0.147547	0.958383	0.870963	1.16619	1.28644	1.95318	1.83363	4.39813	4.36017	17.0667	23.8157	23.639	30.9273	33.9225	34.829	0.241324	0.225772	0.0819592
82.3693	2.73128	1.9886	0.716244	2.10859	2.22444	1.71346	2.84512	3.10161	3.32098	3.86863	4.70782	4.56384	8.88429	9.18011	24.246	29.7536	30.584	32.5666	35.1262	33.0504	0.250527	0.233934	0.0970274
82.6801	5.81002	4.77974	3.28913	4.9071	5.19632	4.72748	6.10949	6.8421	7.08646	7.99802	8.98914	8.82871	14.8078	15.4937	29.8081	32.3279	34.3816	30.0549	31.8338	27.5003	0.256014	0.243074	0.11546
82.9909	10.1253	8.87716	7.34427	9.23734	9.83321	9.42083	10.8196	12.1372	12.5424	13.5744	14.577	14.4285	21.2246	22.2612	31.9658	30.7088	33.7427	24.4034	25.3615	20.1409	0.256113	0.25076	0.13822
83.3017	15.2889	13.9711	12.726	14.7939	15.8292	15.4341	16.4663	18.4005	19.0545	19.7787	20.5236	20.4704	26.4736	27.7204	30.0374	25.6426	29.0589	17.456	17.7779	12.9322	0.251641	0.255934	0.163386
83.6124	20.5252	19.3407	18.7798	20.6064	22.159	21.6737	21.9198	24.4084	25.227	25.1454	25.326	25.4925	28.8771	30.1338	24.844	18.8955	22.0572	10.9479	10.8926	7.15504	0.245631	0.255097	0.184032
83.9232	24.6969	23.8713	24.32	25.1471	27.1637	26.455	25.6786	28.5479	29.2418	28.0377	27.4834	27.947	27.6604	28.7503	18.1408	12.2466	14.7391	5.88551	5.67483	3.22753	0.240654	0.246965	0.196605
84.234	26.6253	26.3361	27.903	26.9634	29.2307	28.2401	26.5365	29.5001	29.7479	27.4954	26.2885	27.0167	23.3868	24.2193	11.6577	6.85898	8.55864	2.51956	2.29805	0.955137	0.239736	0.237017	0.203319
84.5448	25.7034	25.9779	28.4607	25.5237	27.7442	26.558	24.299	27.0463	26.7273	23.8646	22.2902	23.1587	17.566	18.1293	6.4897	3.15558	4.15661	0.62964	0.466175	-0.108714	0.245921	0.232322	0.20768
84.8556	22.194	22.8814	25.8208	21.4049	23.3098	22.1185	19.7689	22.07	21.3081	18.4063	16.7991	17.6558	11.7134	12.0409	2.97833	0.997155	1.48997	-0.202895	-0.294176	-0.427916	0.258732	0.23421	0.212138
85.1664	17.1348	17.9938	20.8624	15.923	17.3564	16.3473	14.2748	16.0323	15.0689	12.5883	11.2018	11.9302	6.83253	6.9849	0.942043	-0.0233982	0.153054	-0.410588	-0.441928	-0.375445	0.277239	0.241509	0.215131
85.4772	11.8269	12.6441	15.0409	10.4837	11.4309	10.7047	9.09891	10.3305	9.39755	7.565	6.5197	7.06695	3.35888	3.40452	-0.0231432	-0.347358	-0.33728	-0.332826	-0.323784	-0.198136	0.300372	0.253221	0.213577
85.788	7.24078	7.89167	9.62875	6.01372	6.56569	6.12208	5.01676	5.8079	5.05212	3.87867	3.17984	3.54826	1.24292	1.23556	-0.329003	-0.317962	-0.373351	-0.167175	-0.13693	-0.0197181	0.323713	0.267426	0.205954
86.0987	3.83611	4.28461	5.37321	2.86171	3.15163	2.92605	2.25145	2.717	2.18554	1.54788	1.13333	1.35887	0.166	0.137579	-0.306059	-0.164695	-0.229162	-0.0110906	0.0248499	0.108993	0.34125	0.281714	0.193089
86.4095	1.6586	1.92571	2.50447	0.965066	1.11567	1.02353	0.665895	0.916496	0.590022	0.312665	0.100161	0.227945	-0.237584	-0.269349	-0.166507	-0.0109034	-0.0608392	0.0974575	0.129434	0.177017	0.349668	0.294029	0.176294
86.7203	0.481793	0.61381	0.85535	0.0363165	0.127209	0.0995046	-0.0563951	0.0655559	-0.103732	-0.180896	-0.265427	-0.199426	-0.272955	-0.298928	-0.0198089	0.0986761	0.0681476	0.157132	0.179762	0.197072	0.349071	0.301441	0.156468
87.0311	-0.0257352	0.0216166	0.0731319	-0.276938	-0.212076	-0.216457	-0.265626	-0.21244	-0.279311	-0.267331	-0.281387	-0.252906	-0.162129	-0.179035	0.0888618	0.161643	0.145534	0.180556	0.194472	0.192282	0.341241	0.301786	0.13684
87.3419	-0.155114	-0.150489	-0.183783	-0.267873	-0.220314	-0.222409	-0.228069	-0.20455	-0.214875	-0.179961	-0.16271	-0.15495	-0.0261605	-0.0351707	0.154689	0.192792	0.184708	0.183194	0.194001	0.182114	0.328756	0.297703	0.125038
87.6527	-0.104515	-0.115024	-0.166322	-0.131392	-0.0991002	-0.106832	-0.101544	-0.08625	-0.0704197	-0.0470929	-0.0197572	-0.0220985	0.0874471	0.0838803	0.189611	0.206631	0.203272	0.179765	0.192119	0.175223	0.314333	0.294878	0.12611
87.9635	0.00840295	-0.00272365	-0.0406604	0.0235563	0.0432446	0.0315412	0.0342543	0.0504492	0.0740875	0.0740444	0.103891	0.097545	0.169664	0.169273	0.208374	0.215048	0.213846	0.179411	0.194804	0.174652	0.304709	0.297932	0.138223
88.2743	0.12302	0.119053	0.0977616	0.15083	0.162837	0.151515	0.148199	0.167221	0.187634	0.166447	0.197512	0.191892	0.228878	0.228483	0.22277	0.227269	0.224882	0.188198	0.203321	0.184605	0.309262	0.310343	0.161439
88.585	0.217383	0.224614	0.212147	0.242526	0.251989	0.245296	0.237025	0.25498	0.267993	0.232528	0.265149	0.262309	0.27491	0.271539	0.239381	0.245277	0.24028	0.207263	0.217783	0.204451	0.328642	0.331361	0.19395
88.8958	0.280841	0.298407	0.287961	0.296538	0.307187	0.308346	0.298042	0.308913	0.31844	0.274136	0.308381	0.307229	0.306227	0.299387	0.255027	0.262306	0.256592	0.228357	0.233154	0.223924	0.347803	0.349345	0.222346
89.2066	0.298522	0.320359	0.309256	0.304303	0.316829	0.323583	0.31566	0.317827	0.329326	0.280558	0.314357	0.313118	0.307162	0.298729	0.251973	0.261112	0.257217	0.232799	0.23286	0.225951	0.339595	0.340746	0.226479
89.5174	0.261172	0.279513	0.268631	0.261389	0.275043	0.279161	0.275829	0.27609	0.287203	0.239307	0.270077	0.266208	0.262899	0.255055	0.215405	0.225515	0.225746	0.203861	0.202279	0.199441	0.286277	0.286809	0.194429
89.8282	0.198633	0.209795	0.20063	0.198057	0.211019	0.208027	0.206732	0.212971	0.218131	0.174461	0.203579	0.196363	0.19818	0.192475	0.166043	0.173413	0.178211	0.157271	0.159542	0.160823	0.215899	0.213463	0.145225
90.139	0.144495	0.14759	0.142275	0.144624	0.156904	0.146329	0.144623	0.155876	0.15575	0.117781	0.144934	0.13814	0.142269	0.138973	0.12515	0.127272	0.134118	0.115681	0.124416	0.126038	0.158778	0.152115	0.101586
90.4498	0.106952	0.101079	0.101655	0.106485	0.120117	0.101325	0.099548	0.110695	0.109863	0.0796729	0.0995966	0.098217	0.0999481	0.0991436	0.0931097	0.0913346	0.0973953	0.085534	0.0982456	0.0975479	0.11683	0.108306	0.0706463
90.7606	0.0881965	0.0752632	0.080546	0.0862809	0.100701	0.075419	0.0743408	0.0835432	0.08629	0.0640782	0.0741562	0.0797332	0.0744836	0.0777772	0.073424	0.0721411	0.075095	0.070886	0.0847254	0.0807241	0.0922366	0.0853798	0.0569822
91.0713	0.0833351	0.0689826	0.0743556	0.0793504	0.0936939	0.0653176	0.0655664	0.0725323	0.0816531	0.064737	0.0676423	0.0773436	0.0645405	0.0719108	0.0668722	0.0688435	0.0686685	0.0682887	0.0819519	0.0760816	0.085335	0.0791587	0.0566597
91.3821	0.0867581	0.0769147	0.0786523	0.0802142	0.0935011	0.0671243	0.0685551	0.0737831	0.0875343	0.0725308	0.0736194	0.0831207	0.0679089	0.0747781	0.0711725	0.0746353	0.074235	0.0717991	0.0837776	0.0801302	0.0926888	0.0840332	0.0636875
91.6929	0.0949067	0.0912889	0.0907482	0.0856286	0.0971598	0.0754894	0.0785197	0.0840104	0.0967769	0.0817633	0.0847197	0.0911558	0.0789613	0.0820007	0.081701	0.0839824	0.0855296	0.0763578	0.0857336	0.0875433	0.107061	0.0956766	0.0735981
92.0037	0.106226	0.105356	0.106147	0.0941114	0.104772	0.0859901	0.0909162	0.0972335	0.10638	0.0906102	0.0967291	0.0987633	0.0908368	0.0913288	0.092991	0.0932687	0.0967677	0.0802636	0.0883459	0.095081	0.12166	0.110721	0.0834371
92.3145	0.119141	0.115011	0.120035	0.104342	0.115518	0.0976262	0.102221	0.108117	0.116221	0.0980386	0.108202	0.105405	0.101506	0.100283	0.10154	0.10073	0.104889	0.0847044	0.0939164	0.101085	0.133012	0.125355	0.0919538
92.6253	0.128403	0.118815	0.129489	0.113566	0.125905	0.109807	0.109577	0.116541	0.126161	0.103643	0.118036	0.111095	0.110375	0.106918	0.106634	0.106501	0.108955	0.0888146	0.100472	0.104143	0.139463	0.135726	0.0973742
92.9361	0.129449	0.118924	0.13355	0.121202	0.132596	0.120245	0.112483	0.123457	0.134691	0.107306	0.124634	0.115783	0.116164	0.110772	0.107984	0.110789	0.108933	0.092037	0.105203	0.10406	0.141053	0.141649	0.0991915
93.2469	0.123658	0.118956	0.132536	0.127272	0.135195	0.12564	0.113889	0.127285	0.140103	0.10733	0.126155	0.117459	0.118093	0.111402	0.105435	0.11108	0.105769	0.0958867	0.106726	0.101462	0.140708	0.144941	0.0983003
93.5576	0.115762	0.119133	0.127874	0.130086	0.134647	0.123629	0.117019	0.12653	0.14078	0.102809	0.123137	0.115652	0.116745	0.109795	0.102721	0.105881	0.101815	0.100224	0.103929	0.0975203	0.13911	0.146284	0.0957861
93.8684	0.108255	0.118153	0.122131	0.129922	0.134234	0.115974	0.122673	0.123538	0.138595	0.0978794	0.119447	0.113123	0.114235	0.107806	0.102678	0.0994064	0.0987138	0.102873	0.099433	0.0935246	0.137379	0.145803	0.0942939
94.1792	0.102418	0.116775	0.118089	0.130007	0.136345	0.108428	0.128805	0.121755	0.137314	0.097732	0.118625	0.112006	0.112199	0.106041	0.103597	0.0959961	0.0964905	0.102486	0.0965424	0.090989	0.137529	0.142629	0.0948882
94.49	0.102418	0.116775	0.118089	0.130007	0.136345	0.108428	0.128805	0.121755	0.137314	0.097732	0.118625	0.112006	0.112199	0.106041	0.103597	0.0959961	0.0964905	0.102486	0.0965424	0.090989	0.137529	0.142629	0.0948882

## Sheet: HumicAcid-Amplification
Humic acid	Repeat 1	Repeat 2	Repeat 3	Repeat 1	Repeat 2	Repeat 3	Repeat 1	Repeat 2	Repeat 1	Repeat 2	Repeat 3	Repeat 1	Repeat 2	Repeat 3	Repeat 1	Repeat 2	Repeat 3	Repeat 1	Repeat 2	Repeat 3
Cycle / minute	Negative Control	Negative Control	Negative Control	9 µg/mL	9 µg/mL	9 µg/mL	5.4 uM	5.4 µg/mL	3.6 µg/mL	3.6 µg/mL	3.6 µg/mL	2.7 µg/mL	2.7 µg/mL	2.7 µg/mL	0.9 µg/mL	0.9 µg/mL	0.9 µg/mL	0 µg/mL	0 µg/mL	0 µg/mL
1	-1.31071	-1.30819	-1.4519	-0.126296	-0.0834845	0.41168	0.193384	0.172787	-0.31212	-0.57944	-0.827184	-0.407376	0.22719	0.189073	-1.45826	-1.38885	-0.491019	-1.00653	-0.876526	-0.582749
2	-0.661476	-0.659816	-0.579772	0.093653	-0.0821415	-0.265013	0.200292	0.289181	-0.298739	-0.0600471	-0.277871	-0.393507	-0.514748	-0.866626	-1.0065	-0.249651	-0.717895	-1.21549	-1.29886	-0.793194
3	-0.273985	-0.0599583	-0.406945	0.301265	0.570955	0.402122	-0.130066	0.0653457	0.197701	-0.046014	0.00437481	0.34077	0.00515961	-0.0484426	-0.148596	-0.286751	-0.0606057	-0.402043	-0.486161	-0.405587
4	0.597719	0.596812	0.0404723	0.304952	0.35359	0.405758	0.0911276	-0.0390042	0.19304	0.457163	0.26959	-0.383085	0.000372431	-0.0532108	0.533964	0.40548	0.413606	0.467931	0.381628	0.471505
5	0.154544	0.153982	0.674235	-0.571474	-0.756682	-0.0488791	0.0828129	-0.0476245	0.200034	-0.0438519	0.275845	0.34323	0.260103	0.221898	0.297872	0.166156	0.40102	0.66655	0.793411	0.456119
6	0.183198	-0.0310192	0.27201	-0.128396	-0.085721	-0.493987	-0.244166	-0.267898	-0.292036	-0.30725	-0.271939	0.0925926	0.249113	0.746381	0.323264	-0.0352342	-0.0361252	0.483055	0.60998	0.271157
7	1.22776	0.369768	1.10868	-0.134685	-0.0924179	0.177054	-0.241281	0.171175	-0.260656	-0.277634	-0.514099	-0.113811	0.0303532	-0.291797	0.969222	1.07365	0.402593	0.882196	0.795294	1.31983
8	1.27135	1.48452	1.37084	0.53103	0.361425	0.86509	-0.0217383	-0.0437086	0.181402	-0.568134	-0.278859	0.0841653	0.240579	0.469966	1.23099	1.11221	1.36422	1.35505	1.26619	1.36604
9	1.71641	1.7148	0.953055	-0.121668	-0.0785564	0.190507	0.088858	0.176819	-0.297622	0.194585	-0.00781077	0.0865719	0.495222	0.204856	1.69226	1.12566	1.14605	1.79963	2.13734	1.59826
10	1.951	1.73464	1.40691	0.977884	0.370268	-0.031548	0.0782856	0.27447	-0.293154	-0.308305	-0.811281	0.330941	-0.00441104	-0.0579754	2.15779	1.59725	1.3943	1.81987	2.58578	2.70014
11	2.13634	2.13388	1.81044	0.532481	-0.0807977	0.640504	-0.0299187	-0.161247	0.913155	0.708606	-0.00172151	1.0522	1.25974	1.55089	1.23602	1.57133	1.36922	2.43235	2.7687	2.88399
12	2.39936	2.18251	2.07689	0.763378	-0.0700197	0.198793	-0.0284327	0.167149	0.429151	0.198998	0.265424	0.330941	0.500197	0.477417	2.39807	2.29553	2.10522	2.48242	2.60435	3.36893
13	2.60452	2.38725	2.28372	0.760843	0.816745	0.649609	0.191085	0.0613731	0.674763	0.710913	-0.268971	0.815146	0.757577	1.55359	2.83754	3.65129	2.79201	3.11597	3.66506	3.57425
14	2.62689	2.62493	2.30677	-0.111114	-0.289807	-0.252064	0.0858342	0.173593	0.678399	0.206729	0.272717	1.2984	0.761387	1.28975	6.44914	5.03872	3.97235	5.50348	4.97553	5.3317
15	3.46537	3.2468	2.93531	0.760843	0.149984	0.423109	0.188787	0.0589915	1.40632	0.718994	0.815815	2.98235	2.78705	3.43889	16.5152	14.7967	9.97894	12.3466	10.3055	12.2295
16	3.23133	3.44233	2.91592	0.318362	-0.0763129	0.645292	0.18343	0.271208	3.60097	1.75602	1.64419	6.37051	6.85985	6.95445	39.1137	34.5414	23.3913	28.4053	24.6197	26.9031
17	3.51413	3.72669	2.76731	0.333247	-0.0619034	0.433673	1.37762	0.166345	7.41515	4.26041	3.49825	14.949	13.8774	16.277	63.7793	59.7746	46.051	55.6604	52.0187	53.0702
18	3.47172	3.46815	2.94177	0.543148	0.151398	-0.255211	2.34661	0.380092	14.6884	8.35558	8.10933	31.3221	28.8419	32.9607	76.8581	73.5067	65.4113	74.8416	73.7376	75.2239
19	4.17214	4.38402	3.86695	0.555326	1.05463	0.208864	5.15747	1.25025	25.4835	18.2196	16.965	50.1823	46.947	51.0965	81.5795	80.3379	75.1389	84.7548	82.9822	88.6878
20	3.7041	4.34586	3.17646	-0.111114	0.155172	-0.0253243	8.95606	2.12929	35.5951	30.6493	25.3092	64.314	61.3268	64.7468	83.6638	81.7732	79.6312	87.5929	85.3885	91.9761
21	4.99223	4.77153	4.25902	0.765407	0.376674	0.653934	13.7919	3.85369	45.0979	41.916	35.6301	73.3458	70.8256	72.1402	85.6643	84.4862	82.3972	89.9356	88.3699	94.3368
22	4.13063	4.12631	3.82425	0.326724	-0.0682185	0.653934	18.8977	7.13243	52.0772	52.3204	43.9774	78.3613	76.1101	77.4799	87.0108	84.2585	82.6292	89.7208	89.4419	95.8528
23	5.43456	4.78294	4.27045	0.109604	0.379142	0.883145	22.4981	11.3991	57.993	60.5888	51.4269	82.0461	77.9836	78.6711	88.8568	85.9014	84.3018	91.493	90.7811	96.5585
24	5.66638	5.44491	4.72174	0.771506	0.159897	0.886671	26.295	15.7643	64.0727	66.2307	56.8641	84.0377	80.3268	82.7613	89.6018	86.6543	85.5311	91.998	91.0698	96.8538
25	5.66405	5.87316	5.37225	0.551423	-0.285941	0.65923	28.786	19.9075	68.4034	70.2855	61.1686	84.9875	82.0856	83.288	89.367	87.1001	85.5213	91.1269	90.8446	96.8426
26	5.22135	5.21562	4.49024	0.987924	-0.0655142	-0.477317	30.9969	23.2361	74.7281	73.8978	64.7222	87.453	83.9187	84.6935	89.7651	87.278	84.5437	91.2887	91.0062	97.2198
27	6.12382	5.47078	5.61888	0.777109	-0.0578347	-0.470981	33.5134	26.1996	79.4717	77.6313	68.1587	87.6058	84.0873	85.6806	89.9393	87.9046	85.1739	92.1162	91.4015	97.4117
28	6.06923	5.8469	5.34593	0.765407	0.154228	0.653934	35.624	28.9862	81.5349	79.0316	69.3522	87.2709	84.9861	85.8231	89.255	88.3563	85.8777	91.8693	92.0146	97.1522
29	6.3301	6.75418	6.04477	0.77507	0.163211	0.208864	38.0203	31.6135	83.7252	80.3204	70.9866	88.731	86.0167	86.9155	90.3479	88.7766	85.8322	91.858	90.7145	96.7156
30	6.32052	6.74427	6.25262	0.553374	-0.284221	0.661158	39.829	33.7645	85.5239	80.9581	70.8762	89.0736	85.6308	87.049	90.7562	88.964	86.0253	91.8151	91.531	96.8876
31	6.78611	6.56329	5.85141	1.00013	-0.0551183	0.440588	41.5982	35.8672	86.6405	82.3727	72.6217	88.9908	86.2887	87.4716	90.451	88.4217	86.1634	92.1808	91.8954	96.8281
32	7.18833	7.39551	7.12854	1.21346	0.162264	0.207986	43.2969	37.9072	87.5386	82.5633	72.5653	89.4021	86.4746	87.9403	90.5521	88.3002	85.8126	91.6213	91.7671	96.9101
33	7.00951	6.78642	6.07681	1.22174	-0.276894	-0.0128227	44.8207	39.8754	88.6204	82.1636	73.7421	89.5206	86.3366	87.7885	91.6075	88.6804	85.4948	91.5666	92.1426	97.0791
34	7.64508	8.06782	8.02603	0.779149	-0.0560241	0.666953	46.0791	41.472	89.5373	83.1356	73.9711	90.6721	86.0358	88.2768	90.6553	89.0862	85.911	91.9439	91.4441	97.2398
35	7.44917	7.65708	7.17481	0.56315	-0.275599	0.670824	47.7335	43.7874	89.0643	83.9078	74.789	90.2017	86.2983	87.4813	90.5129	89.1678	85.9899	92.0299	92.39	96.8956
36	8.96474	8.73877	8.26808	0.56364	-0.275167	0.216336	49.1737	45.9969	90.0596	84.4443	74.8138	89.2704	87.0862	88.0473	90.9736	88.7211	86.2326	92.4719	92.1856	96.6896
37	8.27485	8.69606	9.31427	0.77558	0.386561	1.11784	50.2253	47.3837	89.8181	83.9355	75.0838	90.712	87.0862	88.3158	90.8079	89.2429	86.5395	92.7298	92.014	96.5099
38	10.0676	10.2721	10.2543	1.00812	0.398475	0.675185	50.7778	48.7012	91.0655	83.9724	74.847	90.752	86.8716	88.6235	90.6059	89.4884	86.3118	92.9899	92.9175	97.2147
39	10.9414	11.1448	12.4467	0.789375	0.399968	0.221184	51.6324	49.9941	90.3903	84.2732	75.9693	90.5616	87.4263	88.4038	91.0878	88.8331	86.1084	92.1592	92.5192	97.4661
40	12.6122	12.8118	14.3466	0.779149	-0.279052	0.666953	52.489	51.295	90.8937	84.0371	75.1752	90.8221	87.4457	89.2297	90.6553	89.5427	85.911	92.1593	92.7338	97.457
41	16.0643	16.2586	18.266	0.558746	0.389534	-0.0153288	53.1125	52.6844	90.8937	84.0371	75.4455	91.0627	88.2057	88.9609	90.195	89.076	85.6685	91.9331	92.938	97.6628
42	18.8788	19.0689	20.4531	0.77966	0.390526	0.440126	53.4303	53.5481	90.6221	84.5186	75.1503	90.7921	86.9101	89.2001	91.1157	88.6398	85.9208	92.3855	92.7446	97.4683
43	21.8947	21.8646	23.4963	0.998532	-0.279483	0.439204	54.1039	54.4439	91.3672	85.5558	75.4372	91.0526	87.436	88.9511	90.87	88.8477	86.3664	92.3639	92.938	97.4456
44	25.1044	25.2845	26.0807	1.21456	0.386065	1.11731	54.1039	54.879	92.2532	85.4807	76.4506	90.9724	86.8524	89.4096	91.4721	89.0047	87.227	92.5037	93.5068	98.6683
45	27.7252	28.333	28.2908	0.558746	0.61254	0.439204	54.8024	55.3641	91.2571	84.9438	75.8854	90.9423	86.8235	89.1115	91.095	89.7607	86.599	92.3639	93.1529	97.4456
46	29.5177	29.9084	29.2284	0.565601	0.396485	1.12839	55.0377	56.2536	92.7972	85.0278	75.4205	89.8302	87.1634	88.394	90.7898	89.9045	86.971	92.0838	92.659	97.1694
47	30.3637	31.4002	30.5184	0.56364	-0.275167	0.443822	54.899	56.9863	92.5454	86.0368	76.4928	90.7821	87.1537	88.6529	91.424	89.178	86.4654	92.4719	94.337	96.9069
48	31.8816	32.2685	30.9595	1.00438	0.171751	0.671792	55.5544	57.2108	91.8405	84.5279	75.9693	90.8021	87.1731	88.9412	91.4344	89.8736	87.1739	92.6983	93.2721	97.1355
49	32.7067	33.0916	31.7925	0.560213	-0.0551183	0.213256	56.1177	57.4495	92.2439	84.9318	76.1038	91.2034	87.5816	88.8297	91.3511	88.65	86.8614	92.1808	92.7554	97.4796
50	33.1737	33.1268	31.8272	0.783746	0.617719	0.898794	56.2323	57.7825	92.1832	85.6404	76.5942	91.3838	87.2698	89.8467	92.3248	89.6349	86.6983	92.9031	92.831	97.1242
51	33.5909	33.9748	32.0304	1.00226	-0.0533056	1.1247	56.2257	58.1019	92.8582	85.5934	75.7409	90.8522	86.4612	88.9904	92.7436	89.3758	86.6685	92.2239	93.6589	97.5249
52	33.4854	34.3037	32.3587	1.2345	0.180322	0.680526	56.3206	57.9796	93.0898	85.584	76.2732	90.8422	86.705	88.1741	91.3967	89.3724	86.8874	93.1096	93.0367	98.4278
53	33.8474	34.6635	32.5068	1.00652	0.620312	0.901327	56.6909	58.7887	92.2431	85.4713	76.4422	90.722	87.3489	88.5941	91.0255	90.3719	86.9809	92.7416	93.9613	97.833
54	33.5005	34.3192	32.3738	0.795016	0.181753	0.454014	56.7658	58.7542	92.9091	85.6404	75.7828	91.3838	87.5233	88.7707	91.428	88.9453	87.384	92.9262	93.716	96.9376
55	34.8203	35.2013	32.6192	0.555814	0.163684	0.663571	56.7458	58.951	92.4961	85.7063	76.6535	90.9726	87.5913	89.1087	91.2576	89.9272	86.5395	93.1603	93.5176	97.5948
56	34.1146	35.1477	33.2125	0.791425	-0.045131	0.678583	57.0351	58.8094	92.5758	85.5558	75.9777	92.0146	87.1827	89.2198	91.355	89.1026	87.7803	92.2024	93.2088	96.641
57	34.5219	35.3375	34.2787	1.00918	-0.0474046	1.13157	56.6757	59.539	92.4353	85.14	76.3322	91.1531	87.7866	89.0495	91.7537	89.7376	86.3316	92.3642	93.5852	97.2373
58	34.5476	34.9315	33.6494	0.350573	-0.268677	-0.00486736	57.1844	59.7188	93.2633	85.9992	76.4167	91.7357	87.6302	89.956	90.9039	89.1026	87.3139	92.4183	93.2088	96.8586
59	34.9805	35.3638	32.7756	1.23228	0.625506	0.9064	57.0898	59.8415	93.2806	85.0278	76.5013	91.5135	88.1764	90.275	91.355	90.4753	86.3812	92.4183	94.5015	97.0762
60	34.5373	35.7855	33.6391	0.7904	0.177462	0.677612	57.5218	60.1677	93.1	86.1029	76.552	91.3334	87.7282	89.5282	91.3341	89.9972	87.0607	92.3967	93.1871	96.4008

## Sheet: HumicAcid-MeltCurve
Humic acid	Repeat 1	Repeat 2	Repeat 3	Repeat 1	Repeat 2	Repeat 3	Repeat 1	Repeat 2	Repeat 1	Repeat 2	Repeat 3	Repeat 1	Repeat 2	Repeat 3	Repeat 1	Repeat 2	Repeat 3	Repeat 1	Repeat 2	Repeat 3
Temperature (℃)	Negative Control	Negative Control	Negative Control	9 µg/mL	9 µg/mL	9 µg/mL	5.4 µg/mL	5.4 µg/mL	3.6 µg/mL	3.6 µg/mL	3.6 µg/mL	2.7 µg/mL	2.7 µg/mL	2.7 µg/mL	0.9 µg/mL	0.9 µg/mL	0.9 µg/mL	0 µg/mL	0 µg/mL	0 µg/mL
54.98	0.00690647	0.0139977	0.032041	0.0394146	0.057738	0.0484682	-0.0046419	-0.0435979	-0.0763844	0.141586	0.179135	-0.0649212	0.122346	-0.0575146	-0.00321058	-0.0214255	-0.0509198	-0.0417723	0.0407282	-0.0966698
55.2922	0.00690647	0.0139977	0.032041	0.0394146	0.057738	0.0484682	-0.0046419	-0.0435979	-0.0763844	0.141586	0.179135	-0.0649212	0.122346	-0.0575146	-0.00321058	-0.0214255	-0.0509198	-0.0417723	0.0407282	-0.0966698
55.6044	0.0720885	0.0959229	0.0987985	0.0512198	0.06844	0.0568889	0.0350774	0.015654	0.00334847	0.194379	0.213848	0.0163403	0.183188	0.0267537	0.0693226	0.0512244	0.0380044	0.0433871	0.116247	0.00518138
55.9166	0.153846	0.189211	0.181472	0.0682264	0.0821063	0.0685846	0.091169	0.087319	0.100906	0.261216	0.249352	0.111124	0.255043	0.143979	0.148281	0.137578	0.157605	0.137359	0.193825	0.129268
56.2288	0.237567	0.271767	0.261497	0.0876492	0.096072	0.0824653	0.147846	0.151143	0.202061	0.320856	0.287071	0.194814	0.324841	0.257171	0.229886	0.217004	0.276385	0.220395	0.25818	0.244697
56.541	0.316868	0.333918	0.326288	0.107258	0.109593	0.0949106	0.197282	0.20111	0.292613	0.362821	0.328014	0.263912	0.384619	0.340413	0.316513	0.286431	0.370592	0.299871	0.317304	0.333173
56.8532	0.382711	0.376401	0.379327	0.12443	0.119739	0.103495	0.234885	0.23714	0.353627	0.395253	0.369511	0.326659	0.432171	0.396761	0.397586	0.356579	0.437179	0.380379	0.378667	0.394285
57.1654	0.432935	0.409317	0.428145	0.13718	0.12525	0.110383	0.255806	0.255705	0.386231	0.421861	0.410177	0.389811	0.470548	0.433433	0.454358	0.428094	0.48187	0.450352	0.430351	0.435549
57.4776	0.473275	0.442513	0.469948	0.146387	0.126868	0.117154	0.264442	0.262453	0.40513	0.443264	0.448296	0.444496	0.50113	0.45398	0.486545	0.489084	0.511998	0.50042	0.464886	0.46525
57.7898	0.506582	0.477136	0.504332	0.151827	0.127272	0.123803	0.269737	0.269503	0.422442	0.470451	0.479798	0.474496	0.526938	0.469599	0.512885	0.532905	0.536433	0.533153	0.49436	0.488873
58.102	0.535902	0.51322	0.537107	0.153476	0.129396	0.130568	0.276855	0.28091	0.440153	0.506637	0.498394	0.480152	0.546514	0.492852	0.535324	0.562525	0.558057	0.556913	0.533119	0.50958
58.4143	0.563909	0.553024	0.568222	0.151686	0.133308	0.137364	0.288561	0.297588	0.458546	0.544424	0.506673	0.480268	0.56168	0.523191	0.545025	0.583792	0.577764	0.574571	0.587374	0.532468
58.7265	0.595675	0.594203	0.595675	0.147722	0.137731	0.143998	0.301429	0.318012	0.48206	0.576453	0.511881	0.491423	0.576631	0.554794	0.549167	0.599518	0.594693	0.585557	0.644101	0.559048
59.0387	0.633629	0.635244	0.623227	0.14342	0.139451	0.147829	0.31176	0.337419	0.508192	0.59805	0.518962	0.510201	0.589904	0.577349	0.559896	0.613571	0.610543	0.591891	0.682856	0.586373
59.3509	0.668588	0.672805	0.653565	0.1397	0.138207	0.147459	0.319408	0.353455	0.534461	0.611513	0.53501	0.525121	0.602049	0.587374	0.581449	0.625995	0.62618	0.595069	0.696488	0.612978
59.6631	0.691496	0.702164	0.689218	0.138281	0.138041	0.145798	0.325801	0.359184	0.560379	0.624622	0.555662	0.537725	0.611757	0.591371	0.608272	0.627968	0.633723	0.599832	0.695573	0.641029
59.9753	0.70541	0.725396	0.731001	0.140823	0.139473	0.145614	0.334737	0.350572	0.582556	0.633985	0.568435	0.552268	0.622417	0.590094	0.623363	0.620951	0.630462	0.613335	0.697728	0.666293
60.2875	0.716719	0.744082	0.772726	0.146826	0.139891	0.146101	0.344654	0.335299	0.592834	0.628806	0.570594	0.562291	0.631551	0.578794	0.620228	0.619919	0.623049	0.630148	0.704761	0.672476
60.5997	0.733356	0.759755	0.817482	0.154615	0.14058	0.146367	0.348437	0.324135	0.588516	0.614043	0.569792	0.565748	0.635996	0.564747	0.61677	0.632654	0.622427	0.642989	0.702654	0.661508
60.9119	0.760039	0.773126	0.874745	0.162833	0.143092	0.14791	0.345101	0.320549	0.579319	0.602294	0.571847	0.569827	0.647874	0.563799	0.625413	0.653775	0.637469	0.654629	0.685279	0.654014
61.2241	0.787443	0.781904	0.939796	0.168815	0.145073	0.147757	0.341058	0.321631	0.573385	0.602366	0.573949	0.571416	0.671295	0.575058	0.640716	0.665812	0.659002	0.669947	0.665649	0.653548
61.5363	0.812766	0.791116	1.00564	0.170481	0.145428	0.144386	0.339143	0.324627	0.56958	0.616175	0.573504	0.56631	0.690536	0.587588	0.656979	0.658781	0.673419	0.686134	0.656996	0.652477
61.8485	0.839226	0.813488	1.07347	0.169082	0.147659	0.143356	0.338122	0.330463	0.567803	0.639735	0.572679	0.563799	0.692785	0.59764	0.670787	0.646265	0.682581	0.69363	0.663597	0.656969
62.1607	0.863453	0.851543	1.1367	0.168332	0.155799	0.147234	0.339365	0.338053	0.573443	0.664918	0.568181	0.566201	0.686749	0.605175	0.68197	0.638832	0.692131	0.683868	0.680919	0.664344
62.4729	0.888217	0.895307	1.18398	0.170725	0.16659	0.152304	0.342518	0.3438	0.585043	0.677282	0.566795	0.568877	0.685907	0.61009	0.688149	0.637215	0.698662	0.660725	0.701947	0.661113
62.7851	0.919634	0.936721	1.21038	0.176285	0.174065	0.156883	0.343937	0.346299	0.591847	0.667571	0.582006	0.574357	0.684716	0.616182	0.684208	0.640921	0.696691	0.644302	0.726458	0.653206
63.0973	0.954215	0.972915	1.20936	0.182026	0.177573	0.162892	0.342541	0.344433	0.589068	0.645541	0.602451	0.58296	0.671969	0.627282	0.670613	0.643438	0.68704	0.645454	0.745154	0.649492
63.4095	0.991857	1.01081	1.18083	0.185594	0.177432	0.169802	0.341141	0.341791	0.587988	0.629025	0.614386	0.593339	0.659594	0.63932	0.656032	0.642148	0.676951	0.66058	0.749799	0.648778
63.7217	1.04593	1.06161	1.14254	0.18856	0.175054	0.176808	0.345677	0.34546	0.60198	0.630838	0.620808	0.605068	0.665807	0.644538	0.649928	0.644225	0.672307	0.682335	0.749347	0.655415
64.0339	1.12262	1.12901	1.11196	0.191529	0.174957	0.183629	0.351623	0.35107	0.619406	0.647256	0.623582	0.614226	0.681933	0.637833	0.649886	0.651823	0.671694	0.69833	0.745198	0.673005
64.3461	1.21578	1.21282	1.10106	0.192865	0.178766	0.188407	0.350947	0.349029	0.624988	0.658063	0.617088	0.614706	0.694031	0.624242	0.649673	0.658668	0.674449	0.703727	0.73424	0.697433
64.6583	1.3202	1.31122	1.11928	0.191478	0.183021	0.191003	0.348945	0.342005	0.621831	0.658214	0.606099	0.610503	0.703117	0.615382	0.651778	0.662651	0.681348	0.700471	0.726019	0.724546
64.9706	1.43413	1.43033	1.17148	0.188153	0.183497	0.191008	0.349118	0.337829	0.615739	0.655571	0.598137	0.602352	0.707247	0.61593	0.662193	0.669064	0.686345	0.69137	0.725968	0.745515
65.2828	1.56379	1.58337	1.26487	0.185188	0.179098	0.186736	0.344753	0.335958	0.609428	0.65365	0.59387	0.583533	0.706359	0.622409	0.674908	0.679914	0.684129	0.686498	0.731255	0.747296
65.595	1.71967	1.7693	1.40477	0.181786	0.171228	0.17735	0.335308	0.331951	0.607874	0.658829	0.5974	0.561707	0.706199	0.626365	0.679414	0.685216	0.67773	0.692594	0.736308	0.729694
65.9072	1.91349	1.98313	1.60176	0.174932	0.162747	0.164986	0.331025	0.326138	0.615181	0.67394	0.608889	0.55023	0.711936	0.627377	0.674808	0.676285	0.670972	0.699841	0.735439	0.705415
66.2194	2.17051	2.24089	1.88135	0.166047	0.155089	0.154269	0.337318	0.323806	0.624631	0.689011	0.61854	0.552008	0.719318	0.629874	0.666731	0.661275	0.669171	0.695941	0.734677	0.69202
66.5316	2.51418	2.57349	2.26954	0.156512	0.146666	0.146291	0.347461	0.326867	0.62587	0.692831	0.618223	0.561909	0.714464	0.634812	0.662598	0.651894	0.677875	0.683695	0.741328	0.70026
66.8438	2.94894	3.00105	2.77525	0.145976	0.137551	0.139152	0.352178	0.331956	0.613106	0.680288	0.608642	0.572051	0.695044	0.639402	0.666933	0.646379	0.692449	0.672773	0.74891	0.72051
67.156	3.4699	3.52805	3.38829	0.135858	0.130204	0.132168	0.352958	0.336208	0.593898	0.65696	0.59267	0.575451	0.67654	0.641888	0.6746	0.645523	0.700861	0.672954	0.750175	0.734896
67.4682	4.05635	4.13531	4.07265	0.126546	0.124645	0.125019	0.352458	0.335345	0.581382	0.632771	0.574519	0.572073	0.664757	0.643612	0.678574	0.653889	0.700894	0.684983	0.75086	0.735357
67.7804	4.66011	4.76578	4.76218	0.117276	0.117899	0.116536	0.347258	0.326675	0.572581	0.611239	0.560518	0.56704	0.647531	0.635789	0.679337	0.663191	0.697093	0.696432	0.749074	0.727207
68.0926	5.22028	5.34755	5.37926	0.107083	0.108513	0.106033	0.337459	0.314377	0.563725	0.599401	0.554473	0.562276	0.623633	0.612955	0.676988	0.66507	0.685672	0.699901	0.730761	0.715083
68.4048	5.67067	5.81535	5.84401	0.0960543	0.0976064	0.0937874	0.32486	0.303611	0.566563	0.604177	0.55582	0.553886	0.610391	0.588611	0.672664	0.661118	0.667213	0.697302	0.699598	0.696714
68.717	5.93113	6.09652	6.07216	0.0859862	0.0861501	0.0820521	0.311431	0.295445	0.58108	0.614854	0.558964	0.543771	0.614343	0.577847	0.668273	0.653168	0.646083	0.693304	0.675771	0.674282
69.0292	5.95132	6.13382	6.01509	0.0784377	0.0752399	0.0733918	0.302302	0.290645	0.594796	0.620088	0.562117	0.542159	0.625683	0.583168	0.65998	0.645721	0.629513	0.695319	0.671798	0.662363
69.3414	5.74987	5.93374	5.70069	0.0741759	0.0666223	0.0694479	0.299719	0.286584	0.603279	0.619805	0.564916	0.547128	0.637932	0.595084	0.65099	0.645128	0.630087	0.704291	0.682779	0.667377
69.6536	5.36271	5.53102	5.18887	0.071943	0.0611618	0.0686937	0.300442	0.283322	0.602683	0.612029	0.561669	0.547304	0.645771	0.605744	0.644583	0.648703	0.641313	0.70925	0.69027	0.678418
69.9658	4.82115	4.96355	4.53727	0.0694454	0.058222	0.0666475	0.3028	0.285192	0.58789	0.599514	0.549937	0.543041	0.642855	0.610512	0.635156	0.64874	0.646451	0.704171	0.694864	0.686889
70.278	4.17666	4.29115	3.81779	0.0664079	0.0572928	0.0612299	0.306902	0.288424	0.565738	0.586375	0.534939	0.535666	0.62976	0.602764	0.627317	0.642828	0.642947	0.694718	0.707515	0.689419
70.5902	3.49738	3.58513	3.11072	0.0630626	0.0581662	0.0550945	0.3114	0.289878	0.547931	0.571976	0.525612	0.521263	0.61311	0.579308	0.625046	0.635641	0.641126	0.68675	0.72109	0.685883
70.9024	2.84573	2.9079	2.47673	0.0587383	0.0583362	0.0504235	0.315408	0.290897	0.536722	0.555416	0.521205	0.502608	0.596919	0.552507	0.619621	0.629329	0.644854	0.679774	0.720699	0.68037
71.2146	2.27397	2.31351	1.95455	0.0532303	0.0551458	0.0462983	0.314978	0.289341	0.531545	0.54021	0.51477	0.487178	0.583874	0.537815	0.609905	0.621736	0.644226	0.668979	0.698323	0.672338
71.5269	1.81395	1.83437	1.55918	0.0476095	0.0490186	0.0423528	0.306738	0.282752	0.529929	0.529932	0.504413	0.476246	0.578456	0.532372	0.602346	0.615295	0.633895	0.651928	0.664487	0.656536
71.8391	1.46805	1.47234	1.2782	0.0437163	0.0422684	0.0396502	0.294135	0.272029	0.527925	0.521753	0.492634	0.467045	0.579736	0.53055	0.600614	0.614468	0.616557	0.638625	0.638939	0.641409
72.1513	1.22321	1.21689	1.08906	0.041393	0.0372778	0.0398684	0.284936	0.261169	0.52733	0.509733	0.486124	0.461084	0.574846	0.531232	0.599252	0.615699	0.596207	0.63563	0.630218	0.639243
72.4635	1.05555	1.04901	0.964596	0.0392225	0.0350381	0.0421803	0.281342	0.252492	0.527997	0.494048	0.4865	0.456587	0.553271	0.531184	0.591578	0.611669	0.582062	0.632152	0.62906	0.642851
72.7757	0.948175	0.946152	0.8821	0.0384239	0.0358715	0.0432087	0.280254	0.244119	0.522567	0.483066	0.483604	0.449764	0.522276	0.528456	0.58493	0.598746	0.58555	0.624096	0.623773	0.644151
73.0879	0.88846	0.885774	0.831946	0.0395765	0.0378468	0.0414318	0.279453	0.230923	0.508843	0.477548	0.469655	0.444006	0.496952	0.524319	0.58634	0.582547	0.599801	0.621107	0.613243	0.642402
73.4001	0.854066	0.850717	0.808039	0.0415552	0.0378885	0.0376155	0.274522	0.21197	0.489872	0.468815	0.446904	0.444995	0.483968	0.518318	0.587869	0.575105	0.604461	0.626652	0.597008	0.631885
73.7123	0.830211	0.8334	0.799892	0.0431694	0.0362853	0.0319531	0.265618	0.198004	0.469854	0.454688	0.421379	0.45414	0.47594	0.505396	0.584906	0.576239	0.590811	0.629994	0.577068	0.611138
74.0245	0.816446	0.828603	0.799641	0.0422709	0.0340216	0.0264332	0.255686	0.192415	0.452647	0.439378	0.399303	0.458374	0.461339	0.485904	0.581519	0.572051	0.564402	0.622596	0.561787	0.592859
74.3367	0.812406	0.829666	0.804525	0.0398819	0.0325408	0.0248499	0.244281	0.187251	0.442877	0.425836	0.383	0.445375	0.442118	0.472126	0.574466	0.558902	0.531322	0.609384	0.54933	0.584458
74.6489	0.815559	0.832092	0.814825	0.0390295	0.0327841	0.0274281	0.235575	0.180443	0.441592	0.41671	0.36915	0.417762	0.429919	0.47101	0.563489	0.545512	0.49591	0.595987	0.535562	0.581553
74.9611	0.822576	0.8346	0.827593	0.0408073	0.0353781	0.0326796	0.231613	0.175278	0.436492	0.408359	0.353001	0.382237	0.418005	0.470592	0.552387	0.533714	0.471796	0.58407	0.521702	0.583864
75.2733	0.828255	0.837157	0.835778	0.0441213	0.0409259	0.0394691	0.232135	0.171901	0.420753	0.395966	0.334815	0.352658	0.394628	0.463814	0.540959	0.523886	0.468378	0.57142	0.506816	0.588549
75.5855	0.832688	0.839357	0.837028	0.0473413	0.0468685	0.0446419	0.239022	0.168166	0.408042	0.38055	0.314958	0.341333	0.368707	0.455813	0.531916	0.518149	0.479622	0.553813	0.497099	0.590077
75.8977	0.835911	0.842636	0.831459	0.0493606	0.0496889	0.0451114	0.248925	0.164851	0.405418	0.363626	0.293245	0.345362	0.354092	0.445114	0.528848	0.515276	0.492258	0.537883	0.500332	0.585433
76.2099	0.833388	0.846671	0.818658	0.0498945	0.0476253	0.0425243	0.256393	0.164757	0.406884	0.349077	0.276868	0.354711	0.350128	0.42844	0.525797	0.515677	0.493997	0.535235	0.507463	0.570677
76.5221	0.826965	0.847888	0.804814	0.0481295	0.04167	0.039509	0.258181	0.167048	0.406632	0.33599	0.267043	0.359329	0.343052	0.407971	0.523659	0.518044	0.487701	0.541391	0.502443	0.547753
76.8343	0.822539	0.840637	0.795756	0.0416219	0.0332645	0.0358762	0.254821	0.166202	0.39742	0.320084	0.258801	0.359533	0.329257	0.391014	0.527869	0.515498	0.483875	0.543029	0.482688	0.527633
77.1465	0.814528	0.820895	0.785437	0.0309026	0.0236454	0.0305204	0.248179	0.161579	0.388358	0.303909	0.252283	0.364326	0.318825	0.382265	0.534431	0.507465	0.484935	0.541808	0.469689	0.52554
77.4587	0.78813	0.787441	0.762798	0.0203021	0.0159236	0.0224958	0.242265	0.157687	0.396692	0.29129	0.247686	0.372469	0.317185	0.382027	0.546058	0.50631	0.486624	0.55103	0.484112	0.548975
77.7709	0.738637	0.738225	0.719104	0.0132105	0.0118233	0.0139708	0.244078	0.159618	0.42275	0.286572	0.241692	0.380536	0.326909	0.391969	0.567362	0.524155	0.491284	0.570915	0.510917	0.589099
78.0831	0.674239	0.67665	0.657114	0.00989696	0.0103874	0.00764232	0.258587	0.168688	0.459931	0.295461	0.239343	0.393503	0.34055	0.415487	0.592437	0.562974	0.504562	0.589554	0.521553	0.629784
78.3954	0.606233	0.612473	0.59202	0.00798477	0.00933804	0.00477781	0.286801	0.182966	0.500476	0.316792	0.244193	0.414892	0.344278	0.446778	0.610222	0.611978	0.521516	0.601476	0.508698	0.658879
78.7076	0.54481	0.554173	0.535973	0.00522718	0.0064197	0.00496161	0.317213	0.199131	0.527958	0.338978	0.247995	0.44155	0.340209	0.472701	0.614673	0.650653	0.535084	0.60282	0.481461	0.673691
79.0198	0.497621	0.509207	0.49361	0.00353784	0.00291261	0.00608008	0.331076	0.204388	0.532384	0.347217	0.240429	0.466264	0.337758	0.487684	0.611378	0.66099	0.542708	0.59268	0.451073	0.676287
79.332	0.466357	0.48081	0.465601	0.00395224	0.000369849	0.00523189	0.317219	0.187626	0.51449	0.333528	0.213449	0.479837	0.329946	0.485988	0.606203	0.639941	0.541118	0.568586	0.416713	0.658767
79.6442	0.451162	0.467147	0.450731	0.00443923	-0.00195238	0.00145369	0.273238	0.147439	0.477063	0.293157	0.163549	0.463381	0.301967	0.459928	0.587255	0.592985	0.522672	0.516653	0.358747	0.607964
79.9564	0.452219	0.465828	0.448136	0.0043527	-0.00485536	-0.00266189	0.203534	0.0805443	0.419931	0.218744	0.0901385	0.409907	0.246186	0.40529	0.528289	0.517005	0.473982	0.424636	0.252117	0.525912
80.2686	0.463611	0.473556	0.458267	0.00257879	-0.00815889	-0.00541461	0.115464	-0.0161289	0.337721	0.108497	-0.00857895	0.325765	0.159841	0.327684	0.412611	0.408561	0.37844	0.2852	0.0883197	0.417469
80.5808	0.478621	0.486224	0.47831	-0.00168039	-0.0111364	-0.00728464	0.0283382	-0.12648	0.235866	-0.033173	-0.131088	0.206806	0.0391635	0.231685	0.255506	0.273698	0.233841	0.104613	-0.106904	0.274788
80.893	0.49697	0.505571	0.505053	-0.00604341	-0.0127143	-0.00876867	-0.00906276	-0.208064	0.133846	-0.185258	-0.257288	0.0638527	-0.111007	0.112659	0.111282	0.139616	0.0707933	-0.0611425	-0.261639	0.111399
81.2052	0.521972	0.538776	0.539132	-0.00993325	-0.0126038	-0.00905239	0.0854708	-0.189451	0.0647404	-0.293975	-0.342626	-0.0581301	-0.247958	-0.00895486	0.0778659	0.0779867	-0.0483519	-0.0846638	-0.245426	0.000577514
81.5174	0.559622	0.590439	0.582578	-0.0137149	-0.012818	-0.00963211	0.463773	0.0765921	0.11579	-0.257517	-0.3052	-0.0636341	-0.267513	-0.045084	0.347316	0.256538	0.00189502	0.267183	0.178503	0.121176
81.8296	0.615148	0.660427	0.638251	-0.0152006	-0.0153504	-0.0140517	1.36654	0.840392	0.48571	0.118395	0.0240934	0.24003	0.033284	0.200964	1.2246	0.966097	0.446277	1.32025	1.35133	0.787583
82.1418	0.685173	0.740385	0.705317	-0.0139779	-0.020097	-0.0211917	3.06913	2.41007	1.49256	1.14189	0.92079	1.16833	0.965769	1.04427	3.09726	2.59974	1.62212	3.4379	3.63451	2.42119
82.454	0.763778	0.819608	0.778903	-0.0128494	-0.0252978	-0.0257549	5.77677	5.06598	3.55806	3.20842	2.74447	3.15686	2.9386	2.89882	6.33736	5.56493	3.93145	6.90946	7.28362	5.45394
82.7662	0.845954	0.895469	0.852203	-0.0139638	-0.0282253	-0.0258699	9.38589	8.84397	7.08914	6.67608	5.85471	6.64525	6.35176	6.16822	11.0201	10.0327	7.64445	11.6987	12.2334	10.0858
83.0784	0.926993	0.971777	0.920559	-0.0161953	-0.0271892	-0.0233278	13.2554	13.24	12.1484	11.5668	10.3341	11.7478	11.2842	10.9467	16.6586	15.6648	12.6645	17.2956	17.9802	16.0052
83.3906	1.0045	1.04922	0.981644	-0.0182792	-0.0230199	-0.0197984	16.2694	17.1063	18.0941	17.238	15.6489	17.8785	17.1402	16.6849	22.0879	21.4016	18.2837	22.6708	23.5364	22.1726
83.7028	1.07472	1.11955	1.03323	-0.0206221	-0.0193783	-0.0176113	17.3484	19.0707	23.5859	22.3951	20.6283	23.7223	22.6436	22.1669	25.7434	25.6352	23.157	26.4374	27.5499	26.959
84.015	1.12946	1.17174	1.07163	-0.0240649	-0.0199706	-0.0198712	16.076	18.3091	26.8749	25.3936	23.7187	27.513	26.1148	25.7384	26.3879	26.9364	25.7736	27.4114	28.8016	28.8276
84.3272	1.1596	1.20281	1.09244	-0.0294793	-0.0247739	-0.027822	12.9905	15.1695	26.6411	25.0424	23.7124	27.8335	26.2519	26.0484	23.8441	24.8911	25.2495	25.284	26.8706	27.1996
84.6394	1.16176	1.20927	1.09407	-0.0380172	-0.0301628	-0.0397771	9.21893	10.9405	23.013	21.5214	20.6519	24.6243	23.0767	23.0304	19.0783	20.3278	21.8518	20.8072	22.4088	22.7621
84.9517	1.13535	1.18176	1.07425	-0.04941	-0.0322161	-0.0520785	5.74285	6.88267	17.3678	16.1561	15.7105	19.1044	17.7946	17.8426	13.5063	14.6803	16.7272	15.2689	16.6906	16.9117
85.2639	1.0854	1.12301	1.03485	-0.0607929	-0.030431	-0.0616969	3.08432	3.70678	11.4198	10.5597	10.4148	12.9829	12.0184	12.0984	8.38112	9.31227	11.2983	9.94005	11.054	11.1083
85.5761	1.02497	1.05116	0.984451	-0.0694074	-0.0268797	-0.0672213	1.3575	1.60614	6.47248	5.93866	5.95781	7.68408	7.06111	7.13257	4.45846	5.10047	6.68117	5.68207	6.45687	6.38312
85.8883	0.963022	0.978974	0.927333	-0.0736565	-0.0214081	-0.0674457	0.412976	0.435838	3.02492	2.74101	2.81878	3.84344	3.49332	3.54084	1.89334	2.27991	3.34947	2.75893	3.23782	3.09296
86.2005	0.903924	0.909552	0.864837	-0.0728953	-0.0140319	-0.0616706	0.00303614	-0.0815394	0.972678	0.852516	0.928799	1.45094	1.28891	1.31228	0.469398	0.669285	1.28399	1.02847	1.28994	1.12422
86.5127	0.848236	0.843518	0.79788	-0.0657395	-0.00745593	-0.0505619	-0.105004	-0.218587	-0.0298081	-0.0596593	-0.00983624	0.203508	0.154485	0.159127	-0.155901	-0.0698477	0.215287	0.179068	0.303376	0.151623
86.8249	0.790132	0.778369	0.725211	-0.0509742	-0.00285419	-0.0354492	-0.0785243	-0.179233	-0.361566	-0.353153	-0.334854	-0.279396	-0.271653	-0.277544	-0.311784	-0.281711	-0.198229	-0.121563	-0.0729476	-0.190914
87.1371	0.723586	0.709872	0.647406	-0.0303662	0.00078348	-0.017979	-0.0172642	-0.0871969	-0.346001	-0.330453	-0.336774	-0.341737	-0.314021	-0.322183	-0.245253	-0.237359	-0.253189	-0.140333	-0.128893	-0.206317
87.4493	0.649328	0.636591	0.569301	-0.00881395	0.00402623	-0.000927345	0.0343299	-0.00220571	-0.209872	-0.199327	-0.220149	-0.233564	-0.205769	-0.21173	-0.110363	-0.11011	-0.159035	-0.0537269	-0.0571192	-0.0993065
87.7615	0.571694	0.561256	0.497803	0.00795559	0.00623257	0.0108862	0.0657573	0.0563077	-0.0666318	-0.0640112	-0.0897202	-0.0906928	-0.0716639	-0.0743547	0.0154648	0.0137259	-0.0350251	0.0462165	0.0395994	0.0216024
88.0737	0.495645	0.487912	0.436813	0.0186586	0.00800396	0.0152	0.0797254	0.0898336	0.0425767	0.0371545	0.0130357	0.0281285	0.0367037	0.0366942	0.104894	0.102521	0.0660212	0.12432	0.118088	0.115275
88.3859	0.426077	0.420521	0.385173	0.0257261	0.0107521	0.0167402	0.0823335	0.105457	0.111625	0.102662	0.078613	0.108023	0.109939	0.110351	0.157347	0.154577	0.1309	0.174342	0.169878	0.174785
88.6981	0.366111	0.362176	0.340612	0.0321986	0.0159933	0.022074	0.0793578	0.109278	0.149471	0.140902	0.114672	0.153164	0.152807	0.151574	0.182883	0.180343	0.167346	0.20094	0.200927	0.205442
89.0103	0.314614	0.311147	0.299924	0.0382173	0.0220557	0.0313743	0.0728411	0.104486	0.164569	0.156266	0.130862	0.169637	0.169787	0.165883	0.188328	0.187055	0.184551	0.209673	0.213156	0.213212
89.3225	0.261124	0.257261	0.253283	0.0397947	0.0241853	0.0364901	0.0612395	0.0906755	0.154006	0.144412	0.125948	0.157503	0.157862	0.152373	0.174916	0.174642	0.180678	0.200861	0.201226	0.198623
89.6347	0.201232	0.197107	0.197399	0.0346136	0.0212829	0.0332618	0.0483181	0.0723736	0.119651	0.108157	0.101189	0.12312	0.119862	0.118462	0.147806	0.145921	0.155106	0.174293	0.168352	0.16602
89.9469	0.141611	0.138448	0.140112	0.0249198	0.016048	0.0254367	0.0399343	0.0581101	0.0820404	0.068795	0.0733679	0.0849258	0.077513	0.0860837	0.115153	0.109805	0.116962	0.135394	0.127164	0.127006
90.2591	0.0900634	0.08879	0.0904359	0.0151866	0.00970083	0.0164594	0.0354139	0.0490608	0.0535892	0.0411714	0.052259	0.0550659	0.0476569	0.064056	0.0838503	0.077125	0.0790045	0.0980573	0.0905882	0.092251
90.5713	0.0529915	0.0526194	0.0545773	0.00927479	0.0025328	0.00963483	0.0330338	0.0428561	0.0344769	0.0272212	0.0364627	0.0374877	0.032894	0.0499972	0.059915	0.0559288	0.0511678	0.073377	0.0672526	0.0694209
90.8835	0.0315216	0.0315157	0.0334105	0.00730434	-0.00256456	0.00742823	0.0317752	0.0385241	0.0260061	0.0254085	0.0265475	0.0321614	0.0298318	0.0439629	0.046021	0.0466971	0.0370233	0.0595823	0.056505	0.0588348
91.1957	0.0223929	0.0244385	0.024907	0.00777312	-0.00385692	0.00830365	0.0307014	0.0364503	0.0265565	0.0308212	0.0216575	0.0355901	0.0328765	0.0436888	0.0423921	0.0460997	0.0355564	0.0538344	0.055613	0.0565054
91.508	0.0220845	0.0272216	0.0260106	0.0104246	-0.00189445	0.00928	0.0302941	0.037552	0.0316791	0.0377047	0.0203797	0.0431489	0.0383437	0.0465897	0.0481133	0.050714	0.0413567	0.0548832	0.0607806	0.0592336
91.8202	0.0270893	0.0340898	0.0319106	0.0136436	0.00162209	0.00916171	0.0312318	0.0410298	0.0373102	0.0427433	0.0220003	0.0489576	0.0435887	0.0505733	0.0587266	0.0572425	0.0491924	0.059531	0.0665202	0.0638844
92.1324	0.0336139	0.0402092	0.0368054	0.0157951	0.0051544	0.00896295	0.0317796	0.0443574	0.0427118	0.0452017	0.0249015	0.049965	0.0466179	0.0528228	0.0677838	0.0631231	0.0574382	0.0649664	0.0689525	0.0689849
92.4446	0.039192	0.0433838	0.0384309	0.0166	0.00881132	0.00909675	0.0305518	0.0458181	0.0471228	0.044868	0.0281039	0.0481512	0.0477274	0.0519096	0.0728116	0.0676989	0.0641863	0.0698883	0.0687598	0.0742175
92.7568	0.0431907	0.0436707	0.0386358	0.0174675	0.0127125	0.00932392	0.0285657	0.0454016	0.0498723	0.0417566	0.031005	0.0457377	0.0488725	0.0485472	0.0746293	0.0698845	0.0668013	0.0731039	0.0693775	0.0779915
93.069	0.0457125	0.0425606	0.0391396	0.0201577	0.0156903	0.0114558	0.0267158	0.0438179	0.052759	0.0383294	0.032478	0.0443569	0.0501306	0.0452294	0.0739108	0.0700839	0.0665972	0.0745939	0.0721039	0.0786059
93.3812	0.0467868	0.0402412	0.0395395	0.0224095	0.0170457	0.0166788	0.0255716	0.0424868	0.0547489	0.0377403	0.0322003	0.0464655	0.0507263	0.0442781	0.071118	0.0687114	0.0662854	0.0754363	0.0759793	0.0765154
93.6934	0.0469754	0.0371377	0.0389724	0.0227001	0.0176005	0.022432	0.0250118	0.0429968	0.0538675	0.0399732	0.031699	0.0527253	0.0507051	0.0461138	0.067274	0.0660169	0.0668503	0.0764216	0.0790118	0.0735554
94.0056	0.0462872	0.0347182	0.0381341	0.0230868	0.0172889	0.025232	0.024611	0.0449969	0.0514258	0.0431835	0.0323357	0.0614499	0.0508346	0.0492172	0.0630689	0.0632855	0.068382	0.0791449	0.079091	0.0720794
94.3178	0.0451315	0.0331145	0.0378871	0.0224168	0.015948	0.0254695	0.0243895	0.0469133	0.0488366	0.045887	0.0330333	0.0692443	0.0516708	0.0518147	0.0592011	0.0609143	0.0705539	0.0823314	0.0766793	0.0726948
94.63	0.0451315	0.0331145	0.0378871	0.0224168	0.015948	0.0254695	0.0243895	0.0469133	0.0488366	0.045887	0.0330333	0.0692443	0.0516708	0.0518147	0.0592011	0.0609143	0.0705539	0.0823314	0.0766793	0.0726948

## Sheet: IgG-Amplification
IgG	Repeat 1	Repeat 2	Repeat 1	Repeat 2	Repeat 1	Repeat 2	Repeat 1	Repeat 2	Repeat 1	Repeat 2	Repeat 1	Repeat 2	Repeat 1	Repeat 2	Repeat 1	Repeat 2
Cycle / minute	0 µM	0 µM	4 µM	4 µM	6 µM	6 µM	8 µM	8 µM	10 µM	10 µM	12 µM	12 µM	17.4 µM	17.4 µM	Negative Control	Negative Control
1	-0.662988	-0.90471	-0.402424	-0.448582	-0.420273	-0.0872152	-0.398427	-0.507695	-0.128029	-0.129431	0.165938	-0.109336	-0.194489	-0.283273	-0.720871	-0.575498
2	-0.330979	-0.462235	-0.179658	-0.223055	-0.303355	0.0312111	-0.282347	-0.285318	-0.11617	-0.328177	0.0726162	0.116388	-0.291392	-0.056787	-0.600004	-0.562793
3	-0.340693	-0.364946	-0.189326	-0.127308	-0.104287	-0.0843401	-0.0832534	0.126353	0.0836324	-0.126616	-0.147567	-0.213171	-0.085418	-0.389119	-0.282835	-0.352353
4	-0.225772	-0.0338369	0.239986	0.200204	-0.0958016	0.0297603	0.029071	0.0292719	-0.0129098	-0.118162	-0.0341919	0.00833356	0.135153	0.15839	0.161056	0.207405
5	0.397696	0.379152	0.0140478	-0.0286996	0.306065	0.224515	0.0141522	-0.0908631	0.0769426	0.183088	0.267237	-0.113462	0.122546	0.145511	0.363048	0.190999
6	0.499749	0.481866	0.11495	0.178859	0.197379	-0.201146	0.322377	0.220556	-0.0314949	0.389867	-0.158095	0.201911	0.119112	0.142004	0.358735	0.516741
7	0.931583	0.59538	0.436035	0.503176	0.620615	0.75277	0.327925	0.226072	0.49616	0.395711	0.163239	0.420629	0.337293	0.470834	0.582089	0.632952
8	0.831131	1.03117	0.652198	0.827764	0.417754	0.548068	0.646026	0.442073	0.501686	0.401561	0.274039	0.426354	0.769345	0.799938	1.02332	1.30006
9	0.835659	0.821115	0.446155	0.620234	0.526599	0.55258	0.650291	0.551556	0.505834	0.51162	0.699859	0.537271	0.452348	0.587394	1.02784	0.643711
10	1.24018	1.22814	0.846211	0.81028	0.818782	0.847389	0.838537	0.53178	0.695288	0.702031	0.680207	0.730018	0.43585	0.786333	1.00676	1.28242
11	1.24018	1.33541	0.951281	1.02227	0.923072	0.847389	0.942599	1.05738	0.799683	0.913059	0.680207	0.623553	0.649297	0.894306	1.00676	1.50249
12	1.88186	1.76784	1.05937	1.13151	1.23904	0.850456	1.46593	1.37573	1.01134	1.12716	1.10422	0.945918	0.75844	1.32878	1.55349	1.6158
13	1.78186	1.88188	1.38081	1.56226	1.24525	1.27798	1.36782	1.27655	1.33045	1.55563	1.00466	0.845326	0.870075	0.90179	1.99489	1.84256
14	2.4274	1.88863	1.28181	1.35671	1.56466	1.60047	1.47798	1.49296	1.33633	1.24509	1.32658	0.957804	0.874967	1.33912	2.11016	2.06951
15	2.94789	2.84256	1.7966	1.66329	1.7622	1.79981	1.67562	1.69269	1.53491	1.86753	1.42161	1.2669	1.18668	1.65409	2.09883	1.94764
16	5.16943	3.25897	2.9408	1.96942	2.58493	1.99886	1.977	1.5769	1.62884	1.75077	1.41126	1.25628	1.1779	1.64481	1.97883	2.37591
17	9.6488	5.0919	5.57635	2.61402	4.36648	2.74417	2.19294	2.11015	1.84514	1.96983	0.997483	1.15739	1.39764	1.8674	2.42179	2.60458
18	18.7839	8.40582	11.0278	3.34682	8.10994	3.36694	2.70514	2.20736	2.25495	2.17265	1.93744	1.57554	1.39125	1.86067	2.73957	3.03584
19	32.1809	16.2301	22.9971	5.46382	16.6549	5.78535	3.84761	2.94123	2.98376	2.48739	2.25159	1.57399	1.49665	2.07515	2.73788	2.8141
20	44.6727	27.7371	39.0031	9.72163	30.8679	10.9621	5.94356	3.90089	3.51901	2.71191	3.00131	1.90589	1.50695	1.97811	3.29514	3.48862
21	54.1395	39.0225	51.1925	19.1025	45.7911	21.0141	10.5886	6.39222	6.51528	3.42233	4.34185	2.09322	1.91268	2.49552	3.48445	3.45935
22	59.1032	50.5524	57.2468	32.7009	56.0701	34.9431	19.6638	11.982	11.5447	5.86615	7.20136	2.64141	1.92598	2.40171	3.39338	3.25763
23	60.7762	57.705	59.8439	46.7518	61.1522	48.585	32.6111	22.0017	21.2857	9.37098	13.2275	3.40383	2.15291	2.63186	3.51971	3.49595
24	61.7503	60.5116	61.4367	56.7377	63.8818	56.8176	46.5782	35.6873	34.2498	16.3463	23.244	4.89923	2.47609	2.52664	4.06736	4.16045
25	62.4958	61.6927	62.9091	62.0426	65.2389	60.6113	56.5776	48.9448	48.0427	28.4918	37.1541	7.66993	2.90338	2.63471	3.95854	3.83003
26	62.5818	62.6382	63.4121	64.7752	66.254	63.2227	62.7012	58.5057	57.7475	44.132	51.9048	13.5927	2.88047	3.15136	4.25551	4.34995
27	62.9566	63.2306	64.3086	66.2109	67.6679	64.6475	65.566	63.3933	63.2273	55.9917	61.4271	23.833	3.95771	3.2697	4.26841	4.0333
28	62.9673	63.241	64.2117	67.2748	67.5665	65.8114	67.3389	65.6078	66.052	63.4924	65.4354	36.8656	5.64466	3.79098	4.46349	4.23046
29	62.9992	63.5948	64.5589	68.4738	67.6003	66.686	69.1399	67.216	67.9623	67.5307	67.8874	49.9709	8.74393	4.44447	4.79683	4.45798
30	62.6326	63.7605	64.7201	68.7397	68.0703	66.8461	70.0239	68.1107	69.1629	70.4302	69.414	59.6057	14.5929	5.72857	5.32827	4.77602
31	62.9088	63.611	64.7851	68.3851	68.3468	67.0184	69.9889	69.0186	69.4397	71.5546	70.0084	63.4967	24.2132	8.11647	5.5612	4.90171
32	62.6485	64.0981	64.3166	68.2276	68.6081	67.3886	70.249	69.0724	69.5969	72.5554	70.6929	66.0008	36.236	13.6042	5.33218	4.77995
33	62.8769	63.4715	64.4377	68.6683	67.7918	66.9848	70.2663	68.8795	69.4055	72.1517	70.4999	67.3999	47.2269	24.3954	5.87912	5.33348
34	62.5027	63.0937	64.8007	68.0789	67.8367	66.926	70.4135	69.1347	69.3458	73.0372	70.9648	68.0852	55.814	38.3812	6.40772	5.64887
35	62.4439	62.9277	64.5346	68.448	67.7833	67.2919	70.3616	69.3959	69.9183	72.5643	70.8067	68.6676	61.5054	52.9717	7.72327	6.65038
36	62.8104	63.2975	64.4782	68.6056	67.9383	67.4477	70.2056	69.3423	69.2395	73.1454	71.5954	69.2508	64.8572	61.8607	8.06248	7.3232
37	62.8769	63.5786	65.0675	68.5625	67.7918	67.09	70.5782	69.5095	70.1355	73.5219	71.1309	69.2079	66.3105	66.5687	10.2235	8.63111
38	62.4676	63.0589	64.8739	68.4738	68.2255	67.1068	70.5955	69.2116	69.8398	73.1183	71.1484	69.1187	67.2862	68.9582	12.1838	10.285
39	62.5944	63.7246	64.4785	68.718	68.1532	67.7686	70.4223	69.2434	69.8729	73.2628	70.8667	69.0429	68.2709	70.2803	14.6203	12.3079
40	63.0816	63.2491	65.1643	68.9773	67.9916	67.2919	70.5695	69.291	70.3354	73.5129	71.017	69.093	68.3279	71.5217	16.954	14.5639
41	63.2622	63.6453	65.1316	68.6252	68.166	67.994	71.2621	69.2568	70.0924	73.266	70.9822	69.1651	68.9343	72.4576	18.8954	16.5295
42	62.9355	63.423	65.2284	68.6165	68.0533	67.7753	70.9417	69.668	69.5627	73.2569	71.1837	69.1565	69.2457	72.2333	20.086	18.2839
43	62.9673	63.241	64.6314	68.9687	68.3998	67.9143	70.7687	69.1774	70.2225	73.293	71.2186	69.4034	69.279	72.4836	21.2943	19.6162
44	62.7548	63.241	64.7364	68.6511	68.1915	67.8092	70.7687	69.5974	70.2225	73.1877	71.4289	69.1908	68.8526	71.7288	21.6201	20.2756
45	62.8957	63.1686	64.6634	68.5734	67.4906	67.4177	70.8981	69.6251	70.0408	73.4224	71.2452	69.1137	68.8846	72.5133	21.9128	20.6826
46	63.132	63.8351	65.1072	68.4935	68.2446	67.443	70.7165	69.0213	70.275	73.1336	71.4815	69.1394	68.9094	72.6471	22.5749	21.4623
47	62.6961	63.1822	64.7851	68.9148	67.9299	67.4393	70.7169	69.5438	70.7959	73.5582	71.1658	69.455	69.2223	72.7516	22.6199	21.2867
48	63.6612	63.1903	64.5832	68.7115	68.1468	67.9739	70.7256	69.0271	70.3873	73.0399	70.8589	69.1444	68.8039	72.4365	23.0583	22.3902
49	63.2382	63.4069	65.0023	68.5993	68.1405	67.8634	70.9242	69.2311	69.6498	72.7123	71.4815	69.5644	69.229	72.4316	23.226	22.0114
50	62.8213	63.0937	64.6958	68.7137	68.0449	67.977	71.1407	69.0298	70.2836	73.5639	71.0699	69.2542	68.9177	72.1169	23.2298	22.2349
51	63.132	62.9786	65.1072	68.9167	68.2446	67.8634	70.5088	69.1262	70.3792	73.4495	71.6917	69.777	68.8029	72.0005	23.5516	22.4507
52	63.2222	63.8189	65.1957	68.7936	68.5398	67.7414	71.2184	69.5288	70.362	73.642	71.1489	68.6973	69.3189	72.4142	23.6524	22.4431
53	63.2782	63.1259	65.148	69.0659	68.183	68.011	71.1757	69.0639	70.1097	73.1786	71.315	69.0759	69.164	71.9358	23.7879	22.9093
54	63.132	63.0857	64.8974	68.5993	68.0364	67.9685	71.132	69.336	70.275	73.3442	70.851	69.5644	69.016	72.0005	23.8771	22.7802
55	62.6834	62.7404	64.873	68.5734	68.3231	67.6278	70.4828	69.2055	69.8325	73.5277	71.3503	69.1137	68.6716	71.4359	23.974	22.5491
56	63.4084	63.2572	65.0675	68.7742	68.1043	68.1417	71.098	69.6145	70.2398	73.6273	71.0257	69.2079	68.7625	72.0696	24.3426	23.1407
57	63.1774	63.6678	64.9472	68.6574	68.4065	67.7091	70.6738	69.0783	69.7083	73.1996	70.5952	68.6635	69.0671	71.8408	24.6033	22.8532
58	63.1161	63.1766	64.8812	68.5821	68.1235	68.1616	70.9068	69.7386	70.5703	73.642	71.2539	69.3348	69.3189	72.3065	24.9543	23.3216
59	63.2382	62.9786	65.0023	68.2819	68.3487	68.4939	70.9242	69.441	70.3792	73.3442	71.0612	68.9268	68.8029	72.216	25.3964	23.9884
60	62.9196	63.1927	64.7926	68.8109	68.4528	68.0736	71.0281	69.441	70.0666	73.4495	71.4815	69.1394	68.9094	72.1083	26.2645	23.9884

## Sheet: IgG-MeltCurve
IgG	Repeat 1	Repeat 2	Repeat 1	Repeat 2	Repeat 1	Repeat 2	Repeat 1	Repeat 2	Repeat 1	Repeat 2	Repeat 1	Repeat 2	Repeat 1	Repeat 2	Repeat 1	Repeat 2
Temperature (℃)	0 µM	0 µM	4 µM	4 µM	6 µM	6 µM	8 µM	8 µM	10 µM	10 µM	12 µM	12 µM	17.4 µM	17.4 µM	Negative Control	Negative Control
54.88	-0.180554	-0.0185606	-0.107308	-0.0283037	-0.0182916	-0.0665197	-0.0431641	-0.0835988	-0.0358601	-0.061817	-0.0321752	-0.0358504	-0.0158049	-0.0334568	0.0216133	0.04527
55.1922	-0.180554	-0.0185606	-0.107308	-0.0283037	-0.0182916	-0.0665197	-0.0431641	-0.0835988	-0.0358601	-0.061817	-0.0321752	-0.0358504	-0.0158049	-0.0334568	0.0216133	0.04527
55.5044	-0.0979408	0.0429773	-0.0146613	0.0409463	0.0547113	0.0161316	0.00998002	-0.0170874	0.023891	-0.00194282	0.0255706	0.0295194	0.023698	0.012511	0.0810334	0.0971483
55.8166	0.00919275	0.125832	0.104	0.124698	0.144623	0.120502	0.0770266	0.0665466	0.0914173	0.0729716	0.0924305	0.112547	0.0738946	0.0724546	0.151998	0.164078
56.1288	0.109185	0.210237	0.21641	0.205177	0.229368	0.230284	0.142468	0.145512	0.154052	0.142483	0.160768	0.192129	0.123958	0.131995	0.221214	0.227831
56.441	0.18628	0.277208	0.301024	0.27128	0.299889	0.326246	0.197183	0.20226	0.207687	0.199365	0.22735	0.258445	0.167754	0.179896	0.277716	0.278285
56.7532	0.240789	0.322671	0.356316	0.320438	0.356792	0.390865	0.24236	0.237176	0.250412	0.241754	0.279779	0.308856	0.206389	0.214911	0.319924	0.320435
57.0654	0.279637	0.35141	0.387329	0.353208	0.401141	0.42761	0.279101	0.258977	0.284838	0.268559	0.313357	0.341994	0.237638	0.24324	0.352134	0.363014
57.3776	0.308154	0.366202	0.400683	0.373937	0.433495	0.452886	0.310071	0.276678	0.314822	0.285539	0.336994	0.362068	0.257982	0.270656	0.380725	0.405908
57.6898	0.329091	0.374748	0.406111	0.389584	0.449071	0.473942	0.337744	0.297641	0.340076	0.299592	0.359153	0.373386	0.268701	0.295236	0.411903	0.442915
58.002	0.344666	0.38511	0.40908	0.401586	0.445935	0.489294	0.359761	0.316434	0.358839	0.312874	0.381862	0.380291	0.275027	0.309754	0.44477	0.469271
58.3143	0.359364	0.394594	0.416915	0.407707	0.429802	0.496832	0.375726	0.324662	0.371105	0.326492	0.401877	0.386653	0.281826	0.313088	0.472853	0.485029
58.6265	0.37867	0.401343	0.437922	0.412287	0.408244	0.498981	0.385435	0.326537	0.376822	0.338954	0.410237	0.392968	0.286756	0.30917	0.491445	0.495398
58.9387	0.397897	0.408596	0.464937	0.424759	0.394946	0.502877	0.391299	0.332511	0.380083	0.350103	0.406133	0.400223	0.284772	0.302888	0.502542	0.505149
59.2509	0.408049	0.416425	0.482538	0.443682	0.400426	0.508759	0.393771	0.345827	0.383573	0.3585	0.39861	0.405421	0.278628	0.303237	0.514358	0.514816
59.5631	0.406238	0.423537	0.488169	0.460146	0.427495	0.515014	0.396304	0.363819	0.383282	0.359193	0.395141	0.409557	0.276919	0.313683	0.532985	0.52458
59.8753	0.39489	0.431472	0.485437	0.471679	0.467457	0.524577	0.406028	0.38016	0.381358	0.354646	0.398746	0.420952	0.281952	0.327376	0.557038	0.539163
60.1875	0.381447	0.438227	0.478584	0.47234	0.50018	0.535938	0.419034	0.387877	0.384666	0.354509	0.407284	0.438705	0.287448	0.336148	0.580246	0.560906
60.4997	0.37079	0.435645	0.472339	0.461017	0.516527	0.547373	0.429238	0.389544	0.390443	0.363237	0.418746	0.449959	0.29101	0.335492	0.598047	0.585198
60.8119	0.364042	0.428843	0.470606	0.451783	0.521166	0.555451	0.434302	0.392891	0.392432	0.376773	0.43072	0.449204	0.295792	0.327681	0.613977	0.608365
61.1241	0.367535	0.431339	0.476354	0.453474	0.521756	0.551952	0.432192	0.394614	0.392741	0.390875	0.439423	0.4423	0.299463	0.321701	0.634007	0.629581
61.4363	0.383685	0.44345	0.487749	0.46373	0.527118	0.542956	0.424737	0.390572	0.395324	0.400404	0.443608	0.436547	0.30009	0.32024	0.659401	0.652447
61.7485	0.399417	0.456033	0.495647	0.475232	0.538699	0.539236	0.417081	0.384352	0.39733	0.404042	0.44595	0.43158	0.302225	0.318825	0.684416	0.680602
62.0607	0.403108	0.46412	0.489984	0.478439	0.544779	0.537624	0.411559	0.379435	0.394249	0.403673	0.447382	0.42482	0.30423	0.319959	0.704804	0.711242
62.3729	0.400872	0.465445	0.474149	0.474996	0.536729	0.534768	0.409527	0.380623	0.389236	0.402639	0.445693	0.420696	0.303362	0.328822	0.725821	0.739459
62.6851	0.403661	0.462019	0.466675	0.471901	0.527057	0.529264	0.413731	0.392031	0.386854	0.405947	0.440417	0.421901	0.305906	0.34312	0.757299	0.761812
62.9973	0.4122	0.458336	0.476448	0.470814	0.529598	0.526847	0.423669	0.408207	0.38735	0.409967	0.435671	0.424785	0.314984	0.353921	0.805027	0.77906
63.3095	0.417178	0.455376	0.493572	0.473943	0.543648	0.534473	0.434173	0.416895	0.393559	0.411147	0.437017	0.424181	0.321261	0.350758	0.862316	0.799566
63.6217	0.41322	0.453426	0.508675	0.480035	0.558973	0.544286	0.440518	0.410494	0.402808	0.409483	0.441655	0.425307	0.318091	0.335944	0.917856	0.828992
63.9339	0.403227	0.452212	0.515198	0.484072	0.561939	0.543967	0.440028	0.392873	0.40675	0.402153	0.442406	0.434459	0.310994	0.323906	0.969318	0.864194
64.2461	0.392761	0.455052	0.508694	0.486232	0.54931	0.538668	0.435628	0.377562	0.406471	0.394748	0.438518	0.442567	0.30567	0.321639	1.01963	0.90691
64.5583	0.387949	0.46373	0.497918	0.492348	0.534922	0.544645	0.435305	0.371236	0.407728	0.400069	0.435212	0.442772	0.305597	0.325213	1.06994	0.968862
64.8706	0.389187	0.468773	0.494133	0.50214	0.53114	0.559937	0.437158	0.370726	0.410574	0.418668	0.435079	0.436235	0.308054	0.330296	1.12364	1.05731
65.1828	0.393145	0.467206	0.496978	0.510675	0.533341	0.571629	0.435801	0.37804	0.414247	0.431577	0.437513	0.430775	0.306669	0.334516	1.19354	1.17088
65.495	0.40117	0.468323	0.499569	0.51695	0.538631	0.572553	0.434584	0.396235	0.416774	0.425474	0.444782	0.434276	0.302625	0.334073	1.30152	1.30913
65.8072	0.404818	0.468826	0.497804	0.516063	0.547997	0.562769	0.436416	0.412864	0.411139	0.408632	0.452219	0.438996	0.299948	0.328912	1.46337	1.47997
66.1194	0.396381	0.458793	0.497408	0.507852	0.560322	0.54887	0.441099	0.417202	0.40267	0.39474	0.455458	0.438395	0.302826	0.32555	1.68613	1.69789
66.4316	0.387124	0.447941	0.504304	0.504009	0.574734	0.535345	0.448085	0.413121	0.40387	0.390987	0.45692	0.440619	0.309858	0.327004	1.96964	1.97145
66.7438	0.386181	0.450118	0.511247	0.507409	0.583169	0.528591	0.454118	0.406428	0.410938	0.39749	0.454152	0.44946	0.314878	0.326422	2.30263	2.30015
67.056	0.391566	0.46157	0.51069	0.509607	0.576012	0.533034	0.456775	0.396792	0.409963	0.41123	0.445257	0.45743	0.321863	0.323782	2.66716	2.67227
67.3682	0.395604	0.467334	0.503718	0.506553	0.557689	0.540477	0.454203	0.380376	0.396829	0.423151	0.434891	0.454329	0.33334	0.323349	3.03803	3.06127
67.6804	0.390985	0.463454	0.492019	0.498629	0.538333	0.540898	0.4435	0.359472	0.381295	0.426446	0.427976	0.441915	0.339148	0.319724	3.38446	3.42632
67.9926	0.381044	0.455755	0.475666	0.489519	0.521259	0.533045	0.425757	0.338245	0.371998	0.42053	0.423536	0.427543	0.329189	0.311128	3.66423	3.72261
68.3048	0.36868	0.446909	0.459744	0.484047	0.509483	0.520354	0.410404	0.324172	0.3689	0.404034	0.418955	0.406991	0.30518	0.302721	3.83013	3.91354
68.617	0.351469	0.440405	0.454905	0.479973	0.507393	0.511816	0.409255	0.319825	0.370337	0.383135	0.413945	0.385634	0.278997	0.299139	3.8551	3.9767
68.9292	0.338044	0.438928	0.459208	0.476274	0.5162	0.516843	0.41819	0.314969	0.377048	0.370469	0.411024	0.377	0.260639	0.302629	3.74162	3.90854
69.2414	0.331051	0.4391	0.464409	0.476076	0.529522	0.527301	0.421632	0.298761	0.381266	0.369874	0.409778	0.380665	0.253342	0.309524	3.50529	3.71324
69.5536	0.323212	0.435463	0.468957	0.480193	0.537684	0.529345	0.4134	0.268984	0.371008	0.371838	0.40433	0.387564	0.253877	0.313557	3.1711	3.40508
69.8658	0.319893	0.42942	0.469637	0.484791	0.539675	0.51933	0.403778	0.227655	0.353435	0.369722	0.40055	0.390885	0.254628	0.310623	2.77682	3.01716
70.178	0.326223	0.426056	0.466922	0.485653	0.543063	0.503717	0.407775	0.175043	0.343899	0.366102	0.407477	0.390315	0.253131	0.299413	2.36373	2.59124
70.4902	0.33592	0.424757	0.466117	0.485107	0.551001	0.491705	0.425142	0.119565	0.345863	0.359675	0.419861	0.389867	0.252866	0.282229	1.97225	2.16939
70.8024	0.343344	0.419613	0.466717	0.486123	0.558784	0.485418	0.43808	0.0856539	0.351288	0.349592	0.424743	0.386346	0.253133	0.264666	1.63113	1.78808
71.1146	0.34212	0.40674	0.459869	0.485462	0.559782	0.481038	0.430632	0.0961069	0.351106	0.336622	0.411533	0.375099	0.249344	0.252451	1.35218	1.46814
71.4269	0.323657	0.38585	0.439656	0.476033	0.548076	0.475399	0.403245	0.137826	0.347837	0.32002	0.382687	0.357619	0.242063	0.246671	1.13368	1.20871
71.7391	0.292733	0.365029	0.414972	0.458871	0.524105	0.472625	0.371434	0.177706	0.341832	0.302482	0.353402	0.337126	0.232115	0.24184	0.967906	1.00392
72.0513	0.263716	0.354007	0.397106	0.438238	0.501258	0.469899	0.348519	0.198001	0.327282	0.283806	0.338213	0.317093	0.217687	0.229179	0.849926	0.854848
72.3635	0.245094	0.354274	0.38752	0.414831	0.488632	0.456964	0.334941	0.20072	0.303785	0.264842	0.336417	0.301156	0.19893	0.202934	0.771362	0.756408
72.6757	0.236604	0.360318	0.384197	0.395385	0.477283	0.439805	0.329127	0.196997	0.277815	0.252293	0.338706	0.29181	0.177424	0.170631	0.718735	0.692555
72.9879	0.227575	0.363664	0.380789	0.385965	0.459822	0.429844	0.325049	0.190329	0.260692	0.244559	0.340174	0.284559	0.156624	0.14453	0.683169	0.650124
73.3001	0.205505	0.363274	0.370047	0.38096	0.43957	0.423551	0.310111	0.178006	0.254673	0.231754	0.338263	0.270378	0.140731	0.128065	0.658686	0.621612
73.6123	0.170374	0.361174	0.352309	0.372053	0.424287	0.41033	0.283951	0.155344	0.251882	0.212496	0.328761	0.249054	0.126944	0.118539	0.641717	0.601536
73.9245	0.132302	0.353599	0.334411	0.363217	0.413313	0.388593	0.261309	0.119526	0.244564	0.189499	0.310173	0.230366	0.110081	0.106098	0.632021	0.590361
74.2367	0.0969941	0.340231	0.320659	0.359255	0.402102	0.362429	0.250789	0.0786353	0.229713	0.165215	0.284736	0.211831	0.0926766	0.0846785	0.627923	0.590023
74.5489	0.0686717	0.323135	0.312744	0.355702	0.39494	0.336786	0.24244	0.0445183	0.21005	0.144642	0.255147	0.187463	0.0771528	0.0587572	0.626733	0.597612
74.8611	0.0491729	0.302534	0.310123	0.346781	0.394111	0.315199	0.223384	0.0201971	0.188536	0.127709	0.225797	0.161669	0.0603313	0.0288981	0.627106	0.607406
75.1733	0.0321114	0.280781	0.303458	0.333209	0.394548	0.297296	0.1955	0.000945078	0.166551	0.111275	0.199376	0.13855	0.0387828	-0.00473352	0.628835	0.615792
75.4855	0.0143594	0.261983	0.290226	0.316624	0.39177	0.283334	0.165302	-0.0199719	0.140033	0.0919061	0.172244	0.120525	0.0123635	-0.03401	0.63248	0.620574
75.7977	-0.0058582	0.252185	0.280154	0.297389	0.382207	0.273166	0.134037	-0.04942	0.107449	0.0676298	0.144388	0.105854	-0.0191023	-0.0539617	0.636604	0.620628
76.1099	-0.0289871	0.250826	0.273518	0.278504	0.361335	0.26342	0.10308	-0.0899829	0.0772429	0.0391204	0.118413	0.0880944	-0.0534659	-0.0723429	0.637795	0.617561
76.4221	-0.0543404	0.24759	0.263816	0.261824	0.327504	0.24883	0.0753647	-0.139133	0.052626	0.00569191	0.0910339	0.0638173	-0.0890315	-0.0994018	0.63561	0.61434
76.7343	-0.0831254	0.236605	0.246857	0.246619	0.286344	0.225274	0.0494972	-0.19208	0.0278005	-0.0275642	0.0585918	0.036796	-0.127455	-0.130514	0.628473	0.610088
77.0465	-0.114348	0.22332	0.224781	0.233087	0.250882	0.194497	0.0217845	-0.247284	-0.00254894	-0.0582244	0.0256702	0.0077152	-0.167441	-0.159583	0.610655	0.596985
77.3587	-0.149467	0.217445	0.207359	0.219656	0.228466	0.16676	-0.00997382	-0.308959	-0.0396818	-0.093209	-0.0013182	-0.0261353	-0.206792	-0.18705	0.577409	0.567416
77.6709	-0.193178	0.224258	0.197374	0.201412	0.212923	0.149898	-0.0443517	-0.379966	-0.0820701	-0.132908	-0.0254552	-0.0616015	-0.244787	-0.206715	0.528045	0.521128
77.9831	-0.249858	0.236826	0.190311	0.183028	0.200575	0.13616	-0.0745734	-0.461413	-0.123655	-0.171616	-0.0529689	-0.0941933	-0.276726	-0.221246	0.472425	0.466842
78.2954	-0.318671	0.23936	0.179934	0.173826	0.19189	0.114482	-0.0998101	-0.557549	-0.155136	-0.209037	-0.0852757	-0.124151	-0.303899	-0.241192	0.425357	0.416938
78.6076	-0.395798	0.223499	0.160198	0.17077	0.184846	0.0855952	-0.124209	-0.668757	-0.174269	-0.246575	-0.120122	-0.148649	-0.337741	-0.264055	0.392937	0.379267
78.9198	-0.483144	0.191926	0.132079	0.16012	0.173658	0.0544608	-0.148176	-0.784289	-0.187145	-0.281672	-0.154633	-0.166372	-0.382964	-0.284293	0.372409	0.354678
79.232	-0.584837	0.14213	0.0998147	0.135575	0.148774	0.0253769	-0.176843	-0.881299	-0.200549	-0.31343	-0.187657	-0.181576	-0.435022	-0.303607	0.360108	0.340114
79.5442	-0.690072	0.0698993	0.0552593	0.10018	0.108636	-0.00695203	-0.223529	-0.922192	-0.219445	-0.339856	-0.215761	-0.192698	-0.483416	-0.328224	0.353571	0.333394
79.8564	-0.773457	-0.0302242	-0.016424	0.0504015	0.053932	-0.0600824	-0.29594	-0.85704	-0.244424	-0.358048	-0.232551	-0.193163	-0.506254	-0.353685	0.349087	0.332277
80.1686	-0.813114	-0.175145	-0.130134	-0.0280237	-0.0256248	-0.149115	-0.394145	-0.649719	-0.276647	-0.375886	-0.245455	-0.188998	-0.478711	-0.357288	0.346033	0.336322
80.4808	-0.79471	-0.365675	-0.288707	-0.148684	-0.132553	-0.277352	-0.509697	-0.30993	-0.320839	-0.402345	-0.267769	-0.192666	-0.380545	-0.317618	0.346773	0.348319
80.793	-0.708217	-0.569868	-0.478334	-0.314096	-0.257939	-0.438741	-0.626761	0.10576	-0.382961	-0.444416	-0.30723	-0.210401	-0.201794	-0.230591	0.35501	0.369545
81.1052	-0.520937	-0.704667	-0.680618	-0.508325	-0.396103	-0.620083	-0.73517	0.508869	-0.474653	-0.514024	-0.367904	-0.25248	0.046463	-0.105757	0.379263	0.399278
81.4174	-0.125265	-0.56364	-0.840302	-0.685723	-0.520451	-0.784662	-0.822243	0.809578	-0.600864	-0.613402	-0.448851	-0.331845	0.337311	0.0387922	0.428931	0.437303
81.7296	0.68653	0.190694	-0.817947	-0.74763	-0.544617	-0.849532	-0.855434	0.973227	-0.742677	-0.726045	-0.544256	-0.454116	0.638786	0.189757	0.512052	0.486647
82.0418	2.24238	1.95961	-0.342619	-0.492003	-0.293138	-0.648965	-0.768133	1.03744	-0.85082	-0.808383	-0.635214	-0.612322	0.902553	0.350071	0.636857	0.550432
82.354	4.97227	5.09235	1.01099	0.42891	0.533988	0.11005	-0.431154	1.12196	-0.825043	-0.770687	-0.666023	-0.766839	1.07696	0.524317	0.81007	0.630772
82.6662	9.1685	9.58579	3.70831	2.47175	2.36379	1.84951	0.384496	1.47534	-0.473595	-0.450204	-0.505102	-0.801366	1.15563	0.708256	1.03455	0.730295
82.9784	14.5836	14.7771	7.99962	6.03528	5.62231	5.01317	2.00636	2.49119	0.513574	0.408656	0.0842504	-0.49644	1.2016	0.896575	1.29978	0.84688
83.2906	20.1165	19.3559	13.5538	11.1246	10.4382	9.77918	4.80412	4.65348	2.5441	2.15837	1.46377	0.487026	1.3516	1.13381	1.56786	0.969967
83.6028	24.0798	21.8943	19.2353	17.0098	16.2902	15.6968	9.032	8.3592	5.98659	5.17772	4.04687	2.56444	1.8158	1.5825	1.77637	1.07906
83.915	25.0465	21.5689	23.2745	22.1012	21.7579	21.3948	14.4664	13.5577	10.8946	9.68046	8.09802	6.06679	2.889	2.54504	1.85585	1.14373
84.2272	22.7655	18.6456	24.183	24.5878	24.95	24.9539	20.051	19.3387	16.6733	15.3843	13.4482	10.9733	4.9451	4.4499	1.77244	1.14401
84.5394	18.2878	14.2927	21.8522	23.7005	24.7589	25.1525	24.1298	24.0096	21.9591	21.2289	19.1987	16.6394	8.3058	7.71576	1.57151	1.09231
84.8517	13.0784	9.77144	17.3966	20.0629	21.5154	22.1914	25.3037	25.8948	25.0398	25.4953	23.707	21.6997	12.9074	12.4037	1.34112	1.02113
85.1639	8.30276	5.93331	12.2674	15.0308	16.51	17.2982	23.2566	24.3222	24.7915	26.6012	25.2955	24.4894	17.9167	17.8061	1.14559	0.95832
85.4761	4.61233	3.15122	7.63303	9.97177	11.2044	11.9465	18.8612	20.0048	21.4327	24.1797	23.4021	24.0431	21.6953	22.3048	1.00464	0.912622
85.7883	2.15636	1.40934	4.11374	5.8032	6.66693	7.26053	13.5476	14.482	16.2932	19.2828	18.9288	20.729	22.6684	24.1218	0.90817	0.877844
86.1005	0.758847	0.48341	1.82705	2.88291	3.38799	3.79945	8.59335	9.22385	10.9266	13.5681	13.4813	15.8497	20.5023	22.5892	0.837272	0.843505
86.4127	0.10894	0.0935393	0.568772	1.13346	1.36536	1.6141	4.74075	5.09937	6.41927	8.40571	8.44539	10.7925	16.1973	18.4922	0.774714	0.799203
86.7249	-0.0986886	-0.00229211	0.01568	0.260638	0.323709	0.452526	2.17753	2.34337	3.21273	4.50516	4.57741	6.50896	11.2486	13.3379	0.70995	0.740032
87.0371	-0.094422	0.0276261	-0.13421	-0.0649476	-0.0834359	-0.0289326	0.725383	0.77866	1.26046	1.98161	2.04103	3.40382	6.84196	8.47269	0.638746	0.668739
87.3493	-0.0200779	0.0891418	-0.0989297	-0.107636	-0.15191	-0.135016	0.0566431	0.0574397	0.268165	0.59505	0.629686	1.45832	3.56509	4.67309	0.560959	0.590683
87.6615	0.0551073	0.141133	-0.0076412	-0.0369558	-0.0797777	-0.0776505	-0.14262	-0.157936	-0.102342	-0.00389609	0.00886276	0.434915	1.49743	2.14935	0.480066	0.510514
87.9737	0.109363	0.173408	0.0773513	0.0557627	0.0240619	0.0235533	-0.112674	-0.126561	-0.140393	-0.148468	-0.150729	0.0196758	0.400611	0.720389	0.401504	0.432279
88.2859	0.141232	0.190164	0.135246	0.130039	0.111043	0.113508	-0.00832979	-0.0153315	-0.0480481	-0.0889324	-0.0995557	-0.0655408	-0.0531101	0.0619161	0.331701	0.360405
88.5981	0.154917	0.197107	0.165872	0.174679	0.168372	0.174587	0.0939052	0.0934328	0.065351	0.0301261	0.0145785	-0.00543085	-0.139986	-0.127736	0.27319	0.29739
88.9103	0.152535	0.193303	0.17263	0.188424	0.193754	0.200209	0.159866	0.163805	0.146849	0.131933	0.112625	0.0846704	-0.0680426	-0.0915563	0.220778	0.240305
89.2225	0.132938	0.171877	0.155246	0.171132	0.183637	0.185588	0.175021	0.181271	0.173794	0.177299	0.157363	0.136631	0.0229025	-0.000793892	0.166365	0.18215
89.5347	0.103736	0.138931	0.121969	0.136098	0.147882	0.145131	0.152013	0.158008	0.158591	0.171971	0.154294	0.141472	0.0777325	0.0663526	0.113574	0.126076
89.8469	0.0778708	0.108611	0.0892767	0.104923	0.108763	0.105135	0.118402	0.122519	0.13011	0.145717	0.132576	0.12507	0.0974479	0.0961078	0.0742191	0.0833554
90.1591	0.0590246	0.084313	0.0652285	0.0839237	0.0789334	0.0763902	0.0894128	0.0923006	0.103483	0.115764	0.10924	0.104185	0.0973753	0.0999082	0.049142	0.0549098
90.4713	0.0477415	0.0681529	0.0522664	0.070809	0.0615601	0.0599859	0.0699039	0.0725851	0.0835416	0.0902321	0.089686	0.0855031	0.0910102	0.0923459	0.033416	0.0364296
90.7835	0.0442468	0.0614164	0.0495813	0.0638776	0.0550184	0.0541662	0.0609994	0.0633173	0.0711035	0.0731002	0.0757585	0.0728857	0.0849246	0.0834542	0.024302	0.0253854
91.0957	0.0455669	0.0614902	0.052596	0.0611799	0.0549454	0.0552083	0.0611328	0.0610123	0.0650602	0.0649367	0.0671239	0.0670921	0.0797487	0.0780726	0.020461	0.019528
91.408	0.0478012	0.0657105	0.0561471	0.0605234	0.0580107	0.0600898	0.0654113	0.0620741	0.0638216	0.0642844	0.0654221	0.0674527	0.0755436	0.0776216	0.020486	0.0178664
91.7202	0.048853	0.0721428	0.0576297	0.0610115	0.0626042	0.065356	0.069229	0.0653423	0.0654994	0.066803	0.0705316	0.0724878	0.073547	0.0794875	0.0217388	0.0194141
92.0324	0.0484021	0.0781372	0.0571136	0.06268	0.0671287	0.0688839	0.072076	0.0693225	0.0684607	0.0704708	0.0783814	0.0786932	0.0737903	0.0804508	0.022071	0.0216451
92.3446	0.0469566	0.0806294	0.0561351	0.0644007	0.0696452	0.0705062	0.0737526	0.0722773	0.0712894	0.0757845	0.0854996	0.0818556	0.0747117	0.0805361	0.0214284	0.0223833
92.6568	0.0467295	0.0795316	0.0557009	0.064932	0.0700097	0.0705016	0.0728159	0.0739016	0.0726838	0.0813886	0.0887195	0.0806882	0.0748119	0.0805028	0.0206652	0.0211655
92.969	0.0486154	0.0767213	0.0561038	0.0648494	0.0687383	0.0691208	0.0705798	0.0743387	0.0723427	0.0847619	0.0851101	0.0769149	0.0736306	0.0793699	0.0199499	0.018735
93.2812	0.0510636	0.0740697	0.0574761	0.0652723	0.0665144	0.0677068	0.0686484	0.0734501	0.0720379	0.0848089	0.0770612	0.0746829	0.0717475	0.0770491	0.0190297	0.0159946
93.5934	0.0539111	0.0735391	0.0595841	0.0659151	0.0645674	0.0684672	0.0665424	0.0715868	0.0737338	0.0837952	0.0696465	0.0765992	0.069908	0.0752337	0.017955	0.0134026
93.9056	0.0582056	0.0759461	0.0625582	0.0665665	0.0645437	0.0711648	0.0644345	0.0700108	0.0765952	0.0842972	0.0653711	0.0809062	0.0689015	0.0748574	0.0175791	0.0115863
94.2178	0.0625766	0.0793537	0.0654346	0.0668336	0.0662706	0.0735976	0.0630289	0.0687856	0.078368	0.0856208	0.0641988	0.0835452	0.0679445	0.075296	0.0178767	0.0113069
94.53	0.0625766	0.0793537	0.0654346	0.0668336	0.0662706	0.0735976	0.0630289	0.0687856	0.078368	0.0856208	0.0641988	0.0835452	0.0679445	0.075296	0.0178767	0.0113069

## Sheet: TannicAcid-Amplification
Tannic acid	Repeat 1	Repeat 2	Repeat 3	Repeat 1	Repeat 2	Repeat 3	Repeat 1	Repeat 2	Repeat 3	Repeat 1	Repeat 2	Repeat 3	Repeat 1	Repeat 2	Repeat 3	Repeat 1	Repeat 2	Repeat 3	Repeat 1	Repeat 2	Repeat 3
Cycle / minute	Negative Control	Negative Control	Negative Control	180 µM	180 µM	180 µM	60 µM	60 µM	60 µM	50 µM	50 µM	50 µM	45 µM	45 µM	45 µM	25 µM	25 µM	25 µM	0 µM	0 µM	0 µM
1	0.0323476	-0.0455239	-0.0264154	-0.0514351	-0.0117253	-0.0217239	0.308262	0.736574	-0.385189	0.0269397	0.0785484	-0.0212861	0.0885554	0.302933	0.557914	0.794076	0.305979	-0.387615	0.00595307	0.0433884	-0.0127771
2	0.0149582	-0.0239896	-0.0433665	-0.0521807	-0.0662397	0.0294775	0.0892178	0.30386	-0.599811	-0.0289609	-0.028043	-0.0219538	0.0888705	0.0874222	-0.298523	0.133558	-0.346826	-0.387366	-0.0263877	-0.0083054	-0.0820946
3	0.0338297	-0.00536809	-0.00548432	0.062361	0.0974585	0.057869	0.0866921	0.0858203	0.0421378	0.000461568	0.000567041	0.0568587	0.0863546	0.30076	0.127446	-0.0888128	-0.131104	0.0421562	-0.00817443	-0.0335771	-0.045319
4	-0.0438822	0.0147328	0.0146652	0.0347578	-0.0365733	-0.0197314	0.0875327	0.30253	0.257438	0.0285127	0.000997909	0.00606286	0.087192	-0.129394	0.128267	0.131866	0.304349	0.0431504	-0.00410481	-0.0295712	0.0203313
5	-0.0237287	-0.0234399	0.0346248	-0.0508381	-0.0379768	-0.0471167	0.0866921	-0.346271	0.25645	-0.0279206	-0.000293958	-0.0207514	0.0863546	-0.12989	-0.0862782	0.131022	0.303348	0.257913	-0.045628	-0.00529288	0.0234975
6	0.018823	0.0380648	-0.000439138	0.00589995	0.0433313	-0.0204983	-0.350135	-0.345939	0.0437849	0.0279072	0.026772	-0.0202163	-0.348772	-0.128898	0.129088	-0.307634	-0.129768	0.0441461	0.084295	0.0767465	0.0835847
7	0.0173488	0.0171649	0.0173117	-0.0214097	-0.0365733	-0.0717866	0.305736	0.301949	0.470907	0.0562083	-0.0255068	-0.019547	0.0864592	0.0855174	0.341293	0.350983	0.0862266	-0.173497	0.0983856	0.132519	0.157128
8	-0.0197598	7.95591e-06	0.0197605	-0.0478465	-0.0348546	-0.0701514	0.308641	0.0873158	0.259417	0.00212204	-0.0239526	-0.0693451	0.744578	0.303244	0.558346	0.3539	0.0886286	0.0451433	0.222428	0.166073	0.169976
9	-0.0161372	0.00373301	0.0821366	-0.10335	-0.0610209	-0.121542	0.0900623	0.0878159	0.475382	0.00271614	-0.129425	-0.0430494	0.0897118	0.304075	0.130736	0.354918	0.307361	0.695405	0.265685	0.250648	0.356045
10	-0.0394203	7.95591e-06	0.0391508	0.0119575	-0.0852393	-0.145057	-0.348488	0.088442	0.261652	0.0604305	0.032489	0.0364075	-0.347131	0.521312	0.560946	0.356192	0.0905159	-0.169237	0.445789	0.293978	0.416386
11	-0.00247126	0.0363611	-0.00225818	-0.0180538	-0.0600964	-0.120677	0.0895343	0.520716	0.474658	0.114445	-0.0223951	-0.016594	0.307818	0.51944	0.558779	-0.0865295	0.306733	-0.170799	0.431983	0.429573	0.484196
12	0.0149582	0.034094	0.0533528	-0.0428854	-0.0566976	-0.065225	0.752056	0.74033	0.693504	0.117302	0.0605778	0.114958	0.529991	0.738821	0.991798	0.799173	0.52805	0.698972	0.552967	0.544624	0.573428
13	-0.00592706	0.0327739	0.0325738	-0.015451	-0.0304634	-0.039849	0.0915433	0.522699	0.477412	0.36684	0.512085	0.679733	-0.127845	0.305532	0.561524	1.23994	0.745503	0.698032	0.745886	0.728501	0.790863
14	0.0169807	0.113698	0.094361	0.0396567	0.022254	-0.0671694	0.312832	0.306617	0.0480289	0.754495	1.06879	1.14046	0.530879	0.306679	0.34822	2.12646	1.40262	1.78482	0.98858	0.875593	1.0983
15	-0.0224677	0.0553625	0.0360628	0.0981233	0.105427	0.013186	0.0915433	0.522699	0.046887	1.48009	1.9237	2.14663	0.310219	1.60321	0.990867	3.66884	2.92739	2.21502	1.58968	1.32153	1.69177
16	0.0366148	0.0943165	0.094361	0.125824	0.0508901	-0.0134152	0.0905908	1.82265	0.476106	2.28563	2.96045	3.14829	0.746766	2.03333	1.41816	5.20915	4.01399	3.94422	3.44227	2.64257	3.5796
17	0.0968589	0.153864	0.115217	0.0964821	0.0767306	0.0377271	0.314362	0.307624	0.265018	3.20019	4.02109	4.37849	0.752176	1.82525	1.85575	6.55603	4.46683	5.48064	8.02757	5.61252	8.20647
18	0.0766419	0.19204	0.133949	0.040767	0.0774005	0.038365	0.0918612	1.60834	0.693172	4.06357	5.06063	5.64014	1.40608	2.46927	2.92403	9.19201	6.42056	7.20186	19.1127	13.3387	19.2993
19	0.0581287	0.0962651	0.154623	0.0700831	0.0515506	0.0133432	1.19693	2.04876	0.913177	5.09626	6.3161	6.93086	2.51002	3.99516	3.79437	12.759	9.06383	9.82987	37.2598	28.6311	37.9546
20	0.100125	0.118425	0.157667	0.0979591	0.0782385	0.0130288	1.19332	2.04448	1.98745	6.23523	7.85819	8.57501	3.60059	4.42035	4.8611	17.5995	11.2315	14.5844	53.5558	46.8849	55.0184
21	0.118833	0.156272	0.137179	0.124324	0.0763959	0.0374083	2.51337	2.26117	2.20231	7.56083	9.47008	10.5682	5.35348	6.36756	6.14913	22.4579	15.8151	18.9194	61.704	58.033	63.7385
22	0.158965	0.234774	0.254484	0.0657308	0.127964	0.0612522	2.73345	3.34713	3.06411	9.07496	11.2343	12.4249	6.23037	8.31576	8.72742	25.1099	19.3092	22.1729	64.9062	63.0946	67.6925
23	0.0995481	0.156674	0.157014	0.152493	0.211345	0.0635153	3.39581	4.0009	3.9283	10.7	12.9262	14.2415	8.42714	10.919	10.6667	27.3336	21.2853	24.7883	66.7022	65.4269	69.5473
24	0.13968	0.176907	0.157885	0.15114	0.155966	0.0622214	4.05979	5.0912	5.65724	12.3009	14.27	15.8467	11.0672	13.961	13.9012	29.5653	23.0494	27.846	68.0064	66.8005	70.8321
25	0.180644	0.236861	0.23733	0.237356	0.211705	0.116063	4.72024	6.17777	5.87227	13.842	15.5614	17.3277	13.4801	15.9098	15.1903	30.0048	24.1402	27.8432	68.9171	67.9704	71.6355
26	0.181446	0.198797	0.199367	0.17946	0.183113	0.140652	5.15789	7.2611	7.8091	15.1894	16.7955	18.8518	15.2279	18.9341	18.4072	30.8744	25.002	28.4802	69.8878	68.6628	72.5933
27	0.122139	0.120797	0.140851	0.265171	0.265325	0.141837	7.81484	9.23302	9.33512	16.3671	18.0572	20.1241	18.1108	21.3529	20.377	32.2557	26.3579	29.8334	69.9696	69.0184	72.894
28	0.161742	0.179346	0.199367	0.265171	0.211345	0.194051	8.89567	10.9488	10.8203	17.4784	18.9611	21.28	18.7261	23.252	22.6932	33.95	27.6075	30.849	70.2236	69.261	72.9432
29	0.240969	0.199207	0.180374	0.183246	0.187023	0.118236	10.8982	12.4931	12.7846	18.5623	19.869	22.2901	19.8604	23.9467	24.4586	34.0141	27.66	31.9944	70.5078	69.6396	72.9593
30	0.242001	0.200235	0.200922	0.265711	0.265881	0.246803	12.8772	14.4456	14.0739	19.3455	20.8019	23.188	21.6087	25.8882	25.5246	34.8858	27.8677	33.0676	70.4348	69.8277	73.288
31	0.183854	0.123373	0.143668	0.209181	0.211705	0.194399	14.2202	15.1193	15.1746	20.0938	21.5177	23.9564	21.8591	26.5755	27.0686	34.9344	28.3447	33.1141	70.3617	69.845	73.1637
32	0.242621	0.239791	0.182137	0.266973	0.26718	0.221927	16.1865	17.0591	15.8032	20.6106	22.2804	24.6186	23.1501	28.0616	27.4666	35.7782	28.9669	33.5088	70.5702	69.8295	73.2917
33	0.222693	0.18118	0.181917	0.324295	0.322166	0.275103	16.8737	18.174	15.8276	21.3443	23.0905	25.2227	23.405	28.7548	27.9389	36.2749	29.2295	33.7768	70.6296	69.7576	73.3042
34	0.185262	0.163734	0.10625	0.324667	0.349582	0.223168	18.6303	19.0359	17.5476	21.7939	23.7876	25.6652	23.8328	29.8257	29.002	36.0353	29.6527	34.4122	70.5284	69.8134	73.2616
35	0.225152	0.164139	0.145621	0.325597	0.350551	0.27638	19.308	19.269	17.5619	22.1946	24.5723	26.2445	24.512	30.501	30.3187	36.7292	30.1147	35.0927	70.5889	69.8289	73.4015
36	0.244895	0.164139	0.204038	0.353826	0.296457	0.224056	20.1933	19.9248	17.3475	22.5565	25.0518	26.7336	25.3944	31.1557	30.5373	37.1764	30.3369	34.4433	70.6786	69.8075	73.4634
37	0.225767	0.145252	0.185229	0.325597	0.404644	0.302542	20.822	20.7636	17.9667	22.9741	25.7445	27.0682	25.3536	31.3232	30.9192	37.1174	30.5072	34.6054	70.6123	69.8949	73.5496
38	0.206221	0.164949	0.165971	0.300125	0.218036	0.226723	22.4199	21.6856	19.0927	23.2877	26.2905	27.3412	26.5156	32.9195	31.6406	38.0937	31.0191	35.7779	70.8221	69.9241	73.5578
39	0.265266	0.184242	0.185229	0.326529	0.35152	0.277293	22.6478	22.1284	19.7479	23.6263	26.6904	27.7	26.964	32.7119	32.5134	37.8831	30.809	36.2244	70.6123	70.0662	73.5703
40	0.226794	0.0877416	0.0888991	0.384932	0.353463	0.279122	23.0434	22.3023	19.7077	23.901	27.251	28.1145	26.6902	33.5153	32.6641	38.2511	30.7475	36.152	70.7188	69.9336	73.4252
41	0.245517	0.184242	0.126796	0.385509	0.354047	0.279671	23.4823	23.1711	19.4897	24.2986	27.6596	28.484	26.4677	33.2949	32.4455	37.5826	30.9633	35.9309	70.5899	70.1305	73.6115
42	0.225973	0.242938	0.18545	0.358749	0.355604	0.307365	24.5904	23.3934	20.1418	24.4298	27.9757	28.7134	27.3523	33.5186	33.0982	38.6981	31.6264	36.3731	70.7772	70.1596	73.5165
43	0.226383	0.223858	0.166409	0.441471	0.353463	0.305321	24.8061	23.6065	20.3537	24.7095	28.3182	28.8363	28.0061	34.38	33.307	39.7982	31.4012	35.9309	70.8378	70.0895	73.5534
44	0.18647	0.164949	0.165971	0.357232	0.326953	0.332085	25.4501	23.5902	20.555	25.0237	28.6737	29.1029	27.3276	34.3562	34.3601	38.6636	31.8168	36.775	70.6201	70.2453	73.5371
45	0.207442	0.166166	0.128305	0.38474	0.326186	0.305136	25.6886	24.042	21.0016	25.2366	28.9022	29.3232	28.0061	34.597	33.5224	39.3551	32.058	37.0181	70.6446	70.1848	73.6479
46	0.246345	0.18506	0.166629	0.472346	0.437352	0.360201	26.1667	24.2934	21.0315	25.4396	29.2102	29.6742	28.2655	35.9488	34.4319	39.8535	31.4451	37.07	70.7558	70.0972	73.7266
47	0.207239	0.146457	0.1086	0.38474	0.353269	0.331333	26.377	24.9376	21.2391	25.599	29.5958	29.7356	29.1341	35.9346	35.065	40.0594	31.6517	37.0552	70.7715	70.177	73.7842
48	0.226794	0.20477	0.166848	0.359319	0.410432	0.307923	27.484	25.376	21.4575	25.7772	29.8276	29.9353	29.1371	35.7209	34.6373	40.7288	31.6549	37.4942	70.7637	70.2335	73.6729
49	0.21234	0.210153	0.172569	0.359888	0.411033	0.360966	26.7998	24.7025	21.6562	25.9804	29.9969	30.2025	28.2344	35.9097	35.2561	40.2533	31.6296	37.6818	70.7429	70.1355	73.7199
50	0.267358	0.225317	0.245933	0.417106	0.35736	0.36154	27.7021	25.3735	21.4553	26.2396	30.2733	30.5732	28.9142	36.369	35.065	40.7247	32.5283	37.4905	70.7804	70.251	73.693
51	0.230292	0.208286	0.170586	0.36122	0.358141	0.336045	27.2522	25.366	21.665	26.4458	30.4994	30.5597	29.5652	36.3582	35.2701	40.7126	32.2994	37.2616	70.8746	70.2801	73.7497
52	0.28903	0.207665	0.189439	0.446024	0.385091	0.388371	27.3124	25.4213	22.5797	26.499	30.6568	30.7116	29.1897	36.2198	35.7794	40.135	32.1509	37.998	71.2557	70.4498	73.7252
53	0.269664	0.208079	0.2094	0.416128	0.437757	0.360583	28.1579	26.0402	21.6825	26.6452	30.8993	30.971	30.4693	36.1697	35.7296	40.9668	31.8867	38.598	70.7544	70.1221	73.5348
54	0.28903	0.246727	0.228466	0.474557	0.412436	0.362305	27.7633	25.4288	22.1533	26.809	30.9808	31.2315	30.5212	36.4482	35.7901	41.7027	32.5998	38.2275	70.941	70.0422	73.7665
55	0.228233	0.186699	0.246387	0.445826	0.412035	0.414432	27.8782	26.4215	22.4999	26.9992	31.3756	31.3027	29.9661	36.9622	36.5163	41.1031	32.4764	38.5172	71.0881	70.2451	73.7094
56	0.268825	0.265833	0.286544	0.362362	0.386477	0.33718	28.4073	26.9391	21.9211	27.0768	31.4543	31.4313	29.6186	37.5107	36.197	41.0074	33.0159	38.2007	71.0376	70.1124	73.7089
57	0.210092	0.188339	0.306753	0.3616	0.358531	0.310158	28.6141	26.7076	22.7756	27.2057	31.6289	31.4445	30.0441	37.2747	36.179	41.2091	32.7801	38.8352	71.0388	70.0714	74.6427
58	0.193342	0.191423	0.251627	0.389554	0.385288	0.362305	28.8496	26.5025	22.7871	27.2561	31.783	31.6707	30.4998	37.5107	36.4129	41.6737	32.1381	38.4187	71.2246	70.0807	74.1045
59	0.249875	0.208079	0.346021	0.364078	0.361075	0.365182	28.8496	26.9391	22.7871	27.4931	31.9381	31.8478	30.7201	38.1633	36.6288	42.34	32.7964	39.0726	71.2265	70.8302	74.1962
60	0.291574	0.268814	0.407003	0.362743	0.386873	0.284998	28.6227	27.152	22.566	27.6136	32.103	32.0064	30.4937	37.7208	37.2692	41.6655	33.0093	38.8469	71.0805	71.2953	73.9888

[truncated: 9 more sheets: TannicAcid-MeltCurve, Hematin-Amplification, Hematin-MeltCurve, BileSalts-Amplificaition, BileSalts-MeltCurve, CaCl2-Amplification, CaCl2-MeltCurve, DNA-Amplification, DNA-MeltCurve]
